# Supplementary material for: Synthesis and crystal structure of catena-poly[[hexa­aqua{μ3-2-[bis­(carboxyl­atometh­yl)amino]­terephthalato}dicobalt(II)] penta­hydrate] containing water tapes and penta­mers
Source: Acta Crystallogr E Crystallogr Commun. 2021 Aug 20;77(Pt 9):944–9. doi: 10.1107/S2056989021008343 (PMC8423001; doi:10.1107/S2056989021008343)
Supplement: Supplementary file 1 [file e-77-00944-sup1.cif]

##############################################################################
#                                                                            #
# This CIF contains the data in a paper accepted for publication in          #
# Acta Crystallographica Section E. It conforms to the requirements of       #
# Notes for Authors for Acta Crystallographica Section E, and has been       #
# peer reviewed under the auspices of the IUCr Commission on Journals.       #
#                                                                            #
# Full details of the Crystallographic Information File format               #
# are given in the paper "The Crystallographic Information File (CIF):       #
# a New Standard Archive File for Crystallography" by S. R. Hall, F. H.      #
# Allen and I. D. Brown [Acta Cryst. (1991), A47, 655-685].                  #
#                                                                            #
# The current version of the core CIF dictionary is obtainable from          #
# ftp://ftp.iucr.org/pub/cif_core.dic.                                       #
#                                                                            #
# Software is freely available for graphical display of the structure(s)     #
# in this CIF. For information consult the CIF software page                 #
# http://www.iucr.org/resources/cif/software.                                #
#                                                                            #
# This file may be used for bona fide research purposes within the           #
# scientific community so long as proper attribution is given to the journal # 
# article from which it was obtained.                                        #
#                                                                            #
##############################################################################
data_I
_audit_creation_method
;
Olex2 1.3
(compiled 2020.11.12 svn.r5f609507 for OlexSys, GUI svn.r6272)
;
_journal_date_recd_electronic     2021-07-28
_journal_date_accepted     2021-08-11
_journal_name_full     'Acta Crystallographica, Section E'
_journal_year     2021
_journal_volume     77
_journal_issue      9
_journal_page_first     0
_journal_page_last     0
_journal_paper_category     GM
_journal_paper_doi     10.1107/S2056989021008343
_journal_coeditor_code     CQ2045
_publ_contact_author_name     'Jie Ma'
_publ_contact_author_address
;
College of Chemistry, Chemical Engineering and Materials Science, Zaozhuang
University, Zaozhuang, Shandong, 277160, People's Republic of China.
;
_publ_contact_author_email     'jiemacn@163.com'
_publ_contact_author_fax     ?
_publ_contact_author_phone     ?
_publ_section_title
;\
Synthesis and crystal structure of
<i>catena</i>-poly[[hexaaqua{\m~3~-2-[bis(carboxylatomethyl)amino]\
terephthalato}dicobalt(II)] pentahydrate] containing water tapes and
pentamers
;
loop_
    _publ_author_name
    _publ_author_footnote
    _publ_author_address
    'Ma, Jie' .
;
College of Chemistry, Chemical Engineering and Materials Science, Zaozhuang
University, Zaozhuang, Shandong, 277160,
People's Republic of China
;
    'Zhang, Wen-Zhi' .
;
College of Chemistry, Chemical Engineering and Materials Science, Zaozhuang
University, Zaozhuang, Shandong, 277160,
People's Republic of China
;
    'Xiong, Jie' .
;
College of Chemistry, Chemical Engineering and Materials Science, Zaozhuang
University, Zaozhuang, Shandong, 277160,
People's Republic of China
;
    'Yan, Chun-Yan' .
;
College of Chemistry, Chemical Engineering and Materials Science, Zaozhuang
University, Zaozhuang, Shandong, 277160,
People's Republic of China
;
_publ_section_synopsis
;
The title compound consists of parallel stacked chains of composition
{[Co~2~(C~12~H~7~NO~8~)(H~2~O)~6~]}<i>~n~</i> in which Co^II^ cations are
linked together through 2-aminodiacetic terephthalate anions. The chains are
held together by networks of hydrogen bonds involving both coordinated and
free water molecules in water tapes and pentamers.
;
_chemical_name_systematic
;\
<i>catena</i>-Poly[[hexaaqua{\m~3~-2-[bis(carboxylatomethyl)amino]\
terephthalato}dicobalt(II)] pentahydrate]
;
_chemical_name_common     ?
_chemical_formula_moiety     'C12 H19 Co2 N O14, 5 H2 O'
_chemical_formula_sum     'C12 H29 Co2 N O19'
_chemical_formula_iupac     '[Co2 (C12 H7 N O8) (H2 O)6], 5H2 O'
_chemical_formula_weight     609.22
_chemical_melting_point     ?
_space_group_crystal_system     triclinic
_space_group_name_H-M_alt     'P -1'
_space_group_name_Hall     '-P 1'
loop_
    _space_group_symop_operation_xyz
    'x, y, z'
    '-x, -y, -z'
_cell_length_a     9.7653(15)
_cell_length_b     11.725(2)
_cell_length_c     11.8191(15)
_cell_angle_alpha     64.882(5)
_cell_angle_beta     71.276(7)
_cell_angle_gamma     86.692(8)
_cell_volume     1155.6(3)
_cell_formula_units_Z     2
_cell_measurement_reflns_used     3650
_cell_measurement_theta_min     2.0145
_cell_measurement_theta_max     27.4932
_cell_measurement_temperature     293.15
_exptl_crystal_description     block
_exptl_crystal_colour     'clear light red'
_exptl_crystal_size_max     0.2
_exptl_crystal_size_mid     0.2
_exptl_crystal_size_min     0.2
_exptl_crystal_density_diffrn     1.751
_exptl_crystal_density_meas     ?
_exptl_crystal_density_method     ?
_exptl_crystal_F_000     628
_exptl_absorpt_coefficient_mu     1.525
_exptl_absorpt_correction_type     multi-scan
_exptl_absorpt_process_details
;
(CrystalClear; Rigaku, 2008)
;
_exptl_absorpt_correction_T_min     0.8436
_exptl_absorpt_correction_T_max     1.0000
_diffrn_ambient_temperature     293.15
_diffrn_source     'Sealed Tube'
_diffrn_source_power     1.2
_diffrn_source_voltage     50.0
_diffrn_source_current     24.0
_diffrn_radiation_type     MoK\a
_diffrn_radiation_wavelength     0.71073
_diffrn_radiation_monochromator     graphite
_diffrn_measurement_device_type     'Rigaku Saturn724+ (2x2 bin mode)'
_diffrn_measurement_device     'Saturn724+ (2x2 bin mode)'
_diffrn_measurement_method     CCD_Profile_fitting
_diffrn_detector     'CCD'
_diffrn_measurement_specimen_support     'Mitegen 50um'
_diffrn_detector_area_resol_mean     28.5714
loop_
    _diffrn_refln_index_h
    _diffrn_refln_index_k
    _diffrn_refln_index_l
    0 0 1
    0 0 -2
    0 0 2
    0 0 2
    0 0 2
    0 0 -3
    0 0 3
    0 0 3
    0 0 -4
    0 0 4
    0 0 4
    0 0 -5
    0 0 5
    0 0 5
    0 0 -6
    0 0 6
    0 0 6
    0 0 -7
    0 0 7
    0 0 7
    0 0 -8
    0 0 8
    0 0 8
    0 0 -9
    0 0 9
    0 0 9
    0 0 -10
    0 0 10
    0 0 10
    0 0 -11
    0 0 11
    0 0 11
    0 0 -12
    0 0 12
    0 0 13
    0 -1 12
    0 1 -11
    0 -1 11
    0 -1 11
    0 1 -10
    0 -1 10
    0 -1 10
    0 1 -9
    0 -1 9
    0 -1 9
    0 1 -8
    0 -1 8
    0 -1 8
    0 1 -7
    0 -1 7
    0 -1 7
    0 1 -6
    0 -1 6
    0 -1 6
    0 1 -5
    0 -1 5
    0 -1 5
    0 1 -4
    0 -1 4
    0 -1 4
    0 1 -3
    0 -1 3
    0 -1 3
    0 1 -2
    0 -1 2
    0 -1 2
    0 -1 2
    0 1 -1
    0 -1 1
    0 -1 1
    0 1 -1
    0 1 -1
    0 -1 1
    0 1 1
    0 -1 -1
    0 -1 -2
    0 1 2
    0 -1 -2
    0 1 2
    0 -1 -3
    0 1 3
    0 -1 -3
    0 1 3
    0 -1 -4
    0 1 4
    0 1 4
    0 -1 -5
    0 1 5
    0 1 5
    0 -1 -6
    0 1 6
    0 1 6
    0 -1 -7
    0 1 7
    0 1 7
    0 -1 -8
    0 1 8
    0 1 8
    0 -1 -9
    0 1 9
    0 1 9
    0 -1 -10
    0 1 10
    0 1 10
    0 -1 -11
    0 1 11
    0 1 11
    0 -1 -12
    0 1 12
    0 -1 -13
    0 1 13
    0 -2 12
    0 -2 11
    0 -2 11
    0 -2 10
    0 -2 10
    0 2 -9
    0 -2 9
    0 -2 9
    0 2 -8
    0 -2 8
    0 -2 8
    0 2 -7
    0 -2 7
    0 -2 7
    0 2 -6
    0 -2 6
    0 -2 6
    0 2 -5
    0 -2 5
    0 -2 5
    0 2 -4
    0 -2 4
    0 -2 4
    0 2 -3
    0 -2 3
    0 -2 3
    0 2 -2
    0 2 -2
    0 -2 2
    0 -2 1
    0 2 -1
    0 -2 1
    0 2 -1
    0 -2 0
    0 2 0
    0 2 0
    0 -2 -1
    0 2 1
    0 -2 -1
    0 2 1
    0 2 1
    0 -2 -1
    0 -2 -2
    0 2 2
    0 2 2
    0 -2 -3
    0 2 3
    0 2 3
    0 -2 -4
    0 2 4
    0 2 4
    0 -2 -5
    0 2 5
    0 2 5
    0 -2 -6
    0 2 6
    0 2 6
    0 -2 -7
    0 2 7
    0 2 7
    0 -2 -8
    0 2 8
    0 2 8
    0 -2 -9
    0 2 9
    0 2 9
    0 -2 -10
    0 2 10
    0 2 10
    0 -2 -11
    0 2 11
    0 2 11
    0 -2 -12
    0 2 12
    0 -2 -13
    0 2 13
    0 -3 11
    0 -3 10
    0 -3 10
    0 3 -9
    0 -3 9
    0 -3 9
    0 3 -8
    0 -3 8
    0 -3 8
    0 3 -7
    0 -3 7
    0 -3 7
    0 3 -6
    0 -3 6
    0 -3 6
    0 3 -5
    0 -3 5
    0 -3 5
    0 3 -4
    0 -3 4
    0 -3 4
    0 3 -3
    0 -3 3
    0 -3 3
    0 3 -2
    0 -3 2
    0 3 -2
    0 -3 1
    0 3 -1
    0 -3 1
    0 3 -1
    0 -3 0
    0 3 0
    0 -3 0
    0 3 0
    0 -3 -1
    0 -3 -1
    0 3 1
    0 -3 -2
    0 -3 -2
    0 3 2
    0 -3 -3
    0 3 3
    0 -3 -4
    0 3 4
    0 3 4
    0 -3 -5
    0 3 5
    0 3 5
    0 -3 -6
    0 3 6
    0 3 6
    0 -3 -7
    0 3 7
    0 3 7
    0 -3 -8
    0 3 8
    0 3 8
    0 -3 -9
    0 3 9
    0 3 9
    0 -3 -10
    0 3 10
    0 3 10
    0 -3 -11
    0 3 11
    0 -3 -12
    0 3 12
    0 -3 -13
    0 3 13
    0 -3 -14
    0 3 14
    0 -4 11
    0 -4 10
    0 -4 10
    0 -4 9
    0 -4 9
    0 -4 8
    0 -4 8
    0 4 -7
    0 -4 7
    0 -4 7
    0 4 -6
    0 -4 6
    0 -4 6
    0 4 -5
    0 -4 5
    0 -4 5
    0 4 -4
    0 -4 4
    0 -4 4
    0 4 -3
    0 -4 3
    0 4 -2
    0 -4 2
    0 4 -2
    0 -4 1
    0 4 -1
    0 -4 1
    0 4 -1
    0 -4 0
    0 -4 0
    0 4 0
    0 -4 -1
    0 -4 -1
    0 4 1
    0 -4 -2
    0 -4 -2
    0 4 2
    0 -4 -3
    0 -4 -3
    0 4 3
    0 -4 -4
    0 -4 -4
    0 4 4
    0 -4 -5
    0 4 5
    0 4 5
    0 -4 -7
    0 4 7
    0 4 7
    0 -4 -8
    0 4 8
    0 4 8
    0 -4 -9
    0 4 9
    0 4 9
    0 -4 -10
    0 4 10
    0 4 10
    0 -4 -11
    0 4 11
    0 4 11
    0 -4 -12
    0 4 12
    0 -4 -13
    0 4 13
    0 -4 -14
    0 4 14
    0 -5 10
    0 -5 10
    0 -5 9
    0 -5 9
    0 -5 8
    0 -5 8
    0 -5 7
    0 -5 7
    0 -5 6
    0 -5 6
    0 5 -5
    0 -5 5
    0 -5 5
    0 -5 4
    0 -5 4
    0 5 -3
    0 -5 3
    0 5 -3
    0 5 -2
    0 -5 2
    0 5 -2
    0 -5 1
    0 -5 1
    0 5 -1
    0 -5 -1
    0 -5 -1
    0 5 1
    0 -5 -2
    0 -5 -2
    0 5 2
    0 -5 -3
    0 -5 -3
    0 5 3
    0 -5 -4
    0 -5 -4
    0 5 4
    0 -5 -5
    0 -5 -5
    0 5 5
    0 -5 -6
    0 5 6
    0 -5 -7
    0 5 7
    0 5 7
    0 -5 -8
    0 5 8
    0 5 8
    0 -5 -9
    0 5 9
    0 5 9
    0 -5 -10
    0 5 10
    0 -5 -11
    0 5 11
    0 -5 -12
    0 5 12
    0 -5 -13
    0 5 13
    0 -5 -14
    0 5 14
    0 -6 9
    0 -6 9
    0 -6 8
    0 -6 8
    0 -6 7
    0 -6 7
    0 -6 6
    0 -6 6
    0 -6 5
    0 -6 5
    0 -6 4
    0 -6 4
    0 6 -3
    0 -6 3
    0 6 -3
    0 6 -2
    0 -6 2
    0 6 -2
    0 -6 1
    0 -6 1
    0 6 -1
    0 -6 0
    0 -6 0
    0 6 0
    0 -6 -1
    0 -6 -1
    0 6 1
    0 -6 -2
    0 -6 -2
    0 6 2
    0 -6 -3
    0 -6 -3
    0 6 3
    0 -6 -4
    0 -6 -4
    0 6 4
    0 -6 -5
    0 -6 -5
    0 6 5
    0 -6 -6
    0 -6 -6
    0 6 6
    0 -6 -7
    0 -6 -7
    0 6 7
    0 -6 -8
    0 6 8
    0 -6 -9
    0 6 9
    0 6 9
    0 -6 -10
    0 6 10
    0 6 10
    0 -6 -11
    0 6 11
    0 6 11
    0 -6 -12
    0 6 12
    0 -6 -13
    0 6 13
    0 -6 -14
    0 6 14
    0 -7 8
    0 -7 8
    0 -7 7
    0 -7 7
    0 -7 6
    0 -7 5
    0 -7 5
    0 -7 4
    0 -7 4
    0 -7 3
    0 7 -3
    0 7 -2
    0 -7 2
    0 7 -2
    0 -7 1
    0 -7 1
    0 7 -1
    0 -7 0
    0 -7 0
    0 7 0
    0 -7 -1
    0 -7 -1
    0 7 1
    0 -7 -2
    0 -7 -2
    0 7 2
    0 -7 -3
    0 -7 -3
    0 7 3
    0 -7 -4
    0 -7 -4
    0 7 4
    0 -7 -5
    0 -7 -5
    0 7 5
    0 -7 -6
    0 -7 -6
    0 7 6
    0 -7 -7
    0 -7 -7
    0 7 7
    0 -7 -8
    0 -7 -8
    0 7 8
    0 -7 -9
    0 -7 -9
    0 7 9
    0 -7 -10
    0 -7 -10
    0 7 10
    0 -7 -11
    0 -7 -11
    0 7 11
    0 -7 -12
    0 7 12
    0 -7 -13
    0 7 13
    0 -7 -14
    0 7 14
    0 -8 7
    0 -8 7
    0 -8 6
    0 -8 6
    0 -8 5
    0 -8 5
    0 -8 4
    0 -8 4
    0 -8 3
    0 8 -3
    0 -8 2
    0 8 -2
    0 -8 1
    0 -8 1
    0 8 -1
    0 -8 0
    0 -8 0
    0 8 0
    0 -8 -1
    0 -8 -1
    0 8 1
    0 -8 -2
    0 -8 -2
    0 8 2
    0 -8 -3
    0 -8 -3
    0 8 3
    0 -8 -4
    0 -8 -4
    0 8 4
    0 -8 -5
    0 -8 -5
    0 8 5
    0 -8 -6
    0 -8 -6
    0 8 6
    0 -8 -7
    0 -8 -7
    0 8 7
    0 -8 -8
    0 8 8
    0 -8 -9
    0 -8 -9
    0 8 9
    0 -8 -10
    0 -8 -10
    0 8 10
    0 -8 -11
    0 -8 -11
    0 8 11
    0 -8 -12
    0 8 12
    0 -8 -13
    0 8 13
    0 -8 -14
    0 8 14
    0 -9 6
    0 -9 6
    0 -9 5
    0 -9 5
    0 -9 4
    0 -9 4
    0 -9 3
    0 9 -3
    0 -9 2
    0 9 -2
    0 -9 1
    0 9 -1
    0 -9 0
    0 -9 0
    0 9 0
    0 -9 -1
    0 -9 -1
    0 9 1
    0 -9 -2
    0 -9 -2
    0 9 2
    0 -9 -3
    0 -9 -3
    0 9 3
    0 -9 -4
    0 -9 -4
    0 9 4
    0 -9 -5
    0 -9 -5
    0 9 5
    0 -9 -6
    0 -9 -6
    0 9 6
    0 -9 -7
    0 -9 -7
    0 9 7
    0 -9 -8
    0 -9 -8
    0 9 8
    0 -9 -9
    0 -9 -9
    0 -9 -10
    0 -9 -10
    0 9 10
    0 -9 -11
    0 -9 -11
    0 9 11
    0 -9 -12
    0 9 12
    0 -9 -13
    0 9 13
    0 9 14
    0 -10 5
    0 -10 5
    0 -10 4
    0 -10 4
    0 -10 3
    0 10 -3
    0 -10 2
    0 10 -2
    0 -10 1
    0 10 -1
    0 -10 0
    0 10 0
    0 -10 -1
    0 -10 -1
    0 10 1
    0 -10 -2
    0 -10 -2
    0 10 2
    0 -10 -3
    0 -10 -3
    0 10 3
    0 -10 -4
    0 -10 -4
    0 10 4
    0 -10 -5
    0 -10 -5
    0 10 5
    0 -10 -6
    0 10 6
    0 -10 -7
    0 -10 -7
    0 10 7
    0 -10 -8
    0 -10 -8
    0 10 8
    0 -10 -9
    0 -10 -9
    0 10 9
    0 -10 -10
    0 -10 -10
    0 10 10
    0 -10 -11
    0 -10 -11
    0 10 11
    0 -10 -12
    0 10 12
    0 -10 -13
    0 10 13
    0 -11 4
    0 -11 4
    0 -11 3
    0 11 -3
    0 -11 2
    0 11 -2
    0 -11 1
    0 11 -1
    0 -11 0
    0 11 0
    0 -11 -1
    0 11 1
    0 -11 -2
    0 -11 -2
    0 11 2
    0 -11 -3
    0 -11 -3
    0 11 3
    0 -11 -4
    0 11 4
    0 -11 -5
    0 -11 -5
    0 11 5
    0 -11 -6
    0 -11 -6
    0 11 6
    0 -11 -7
    0 -11 -7
    0 11 7
    0 -11 -8
    0 -11 -8
    0 11 8
    0 -11 -9
    0 -11 -9
    0 11 9
    0 -11 -10
    0 -11 -10
    0 11 10
    0 -11 -11
    0 -11 -11
    0 11 11
    0 -11 -12
    0 11 12
    0 -11 -13
    0 11 13
    0 -12 3
    0 12 -3
    0 -12 2
    0 -12 1
    0 12 -1
    0 -12 0
    0 12 0
    0 -12 -1
    0 12 1
    0 -12 -2
    0 12 2
    0 -12 -3
    0 -12 -3
    0 12 3
    0 -12 -4
    0 -12 -4
    0 12 4
    0 -12 -5
    0 12 5
    0 -12 -6
    0 -12 -6
    0 12 6
    0 -12 -7
    0 -12 -7
    0 12 7
    0 -12 -8
    0 -12 -8
    0 12 8
    0 -12 -9
    0 -12 -9
    0 12 9
    0 -12 -10
    0 -12 -10
    0 12 10
    0 -12 -11
    0 -12 -11
    0 12 11
    0 -12 -12
    0 12 12
    0 -13 1
    0 13 -1
    0 -13 0
    0 -13 -1
    0 13 1
    0 -13 -2
    0 13 2
    0 -13 -3
    0 13 3
    0 -13 -4
    0 13 4
    0 -13 -5
    0 -13 -5
    0 13 5
    0 -13 -6
    0 -13 -6
    0 13 6
    0 -13 -7
    0 -13 -7
    0 13 7
    0 -13 -8
    0 -13 -8
    0 13 8
    0 -13 -9
    0 -13 -9
    0 13 9
    0 -13 -10
    0 -13 -10
    0 13 10
    0 -13 -11
    0 -13 -11
    0 13 11
    0 -13 -12
    0 13 12
    0 -14 -1
    0 14 1
    0 -14 -2
    0 14 2
    0 -14 -3
    0 14 3
    0 -14 -4
    0 14 4
    0 -14 -5
    0 14 5
    0 -14 -6
    0 -14 -6
    0 14 6
    0 -14 -7
    0 -14 -7
    0 14 7
    0 -14 -8
    0 -14 -8
    0 14 8
    0 -14 -9
    0 -14 -9
    0 14 9
    0 -14 -10
    0 -14 -10
    0 14 10
    0 -15 -5
    0 15 5
    0 -15 -6
    0 15 6
    0 -15 -7
    0 15 7
    0 -15 -8
    0 -15 -8
    0 15 8
    1 -15 -7
    1 -15 -7
    -1 15 7
    1 -15 -6
    -1 15 6
    1 -15 -5
    -1 15 5
    1 -14 -10
    1 -14 -10
    -1 14 10
    1 -14 -9
    1 -14 -9
    -1 14 9
    1 -14 -8
    1 -14 -8
    -1 14 8
    1 -14 -7
    1 -14 -7
    -1 14 7
    1 -14 -6
    -1 14 6
    1 -14 -5
    1 -14 -5
    -1 14 5
    1 -14 -4
    -1 14 4
    1 -14 -3
    -1 14 3
    1 -14 -2
    -1 14 2
    1 -14 -1
    -1 14 1
    1 -13 -11
    -1 13 11
    1 -13 -10
    1 -13 -10
    -1 13 10
    1 -13 -9
    1 -13 -9
    -1 13 9
    1 -13 -8
    1 -13 -8
    -1 13 8
    1 -13 -7
    1 -13 -7
    -1 13 7
    1 -13 -6
    1 -13 -6
    -1 13 6
    1 -13 -5
    1 -13 -5
    -1 13 5
    1 -13 -4
    1 -13 -4
    -1 13 4
    1 -13 -3
    -1 13 3
    1 -13 -2
    -1 13 2
    1 -13 -1
    -1 13 1
    1 -13 0
    -1 13 0
    1 -13 1
    -1 13 -1
    1 -12 -12
    -1 12 12
    1 -12 -11
    -1 12 11
    1 -12 -10
    1 -12 -10
    -1 12 10
    1 -12 -9
    1 -12 -9
    -1 12 9
    1 -12 -8
    1 -12 -8
    -1 12 8
    1 -12 -7
    1 -12 -7
    -1 12 7
    1 -12 -6
    1 -12 -6
    -1 12 6
    1 -12 -5
    1 -12 -5
    -1 12 5
    1 -12 -4
    1 -12 -4
    -1 12 4
    1 -12 -3
    1 -12 -3
    -1 12 3
    1 -12 -2
    1 -12 -2
    -1 12 2
    1 -12 -1
    -1 12 1
    1 -12 0
    -1 12 0
    1 -12 1
    -1 12 -1
    1 -12 2
    -1 12 -2
    1 -12 3
    -1 12 -3
    1 -11 -13
    -1 11 13
    1 -11 -12
    -1 11 12
    1 -11 -11
    -1 11 11
    1 -11 -10
    1 -11 -10
    -1 11 10
    1 -11 -9
    1 -11 -9
    -1 11 9
    1 -11 -8
    1 -11 -8
    -1 11 8
    1 -11 -7
    1 -11 -7
    -1 11 7
    1 -11 -6
    1 -11 -6
    -1 11 6
    1 -11 -5
    1 -11 -5
    -1 11 5
    1 -11 -4
    1 -11 -4
    -1 11 4
    1 -11 -3
    1 -11 -3
    -1 11 3
    1 -11 -2
    -1 11 2
    1 -11 -1
    1 -11 -1
    -1 11 1
    1 -11 0
    -1 11 0
    1 -11 1
    -1 11 -1
    1 -11 2
    -1 11 -2
    1 -11 3
    -1 11 -3
    1 -11 4
    1 -11 4
    1 -10 -13
    -1 10 13
    1 -10 -12
    -1 10 12
    1 -10 -11
    -1 10 11
    1 -10 -10
    1 -10 -10
    -1 10 10
    1 -10 -9
    1 -10 -9
    -1 10 9
    1 -10 -8
    1 -10 -8
    -1 10 8
    1 -10 -7
    1 -10 -7
    -1 10 7
    1 -10 -6
    1 -10 -6
    -1 10 6
    1 -10 -5
    1 -10 -5
    -1 10 5
    1 -10 -4
    1 -10 -4
    -1 10 4
    1 -10 -3
    1 -10 -3
    -1 10 3
    1 -10 -2
    1 -10 -2
    -1 10 2
    1 -10 -1
    1 -10 -1
    -1 10 1
    1 -10 0
    1 -10 0
    -1 10 0
    1 -10 1
    -1 10 -1
    1 -10 2
    -1 10 -2
    1 -10 3
    -1 10 -3
    1 -10 4
    1 -10 5
    1 -10 5
    1 -10 6
    1 -10 6
    1 -9 -13
    -1 9 13
    1 -9 -12
    -1 9 12
    1 -9 -11
    -1 9 11
    1 -9 -10
    1 -9 -10
    -1 9 10
    1 -9 -9
    1 -9 -9
    -1 9 9
    1 -9 -8
    1 -9 -8
    -1 9 8
    1 -9 -7
    1 -9 -7
    -1 9 7
    1 -9 -6
    1 -9 -6
    -1 9 6
    1 -9 -5
    1 -9 -5
    -1 9 5
    1 -9 -4
    1 -9 -4
    -1 9 4
    1 -9 -3
    1 -9 -3
    -1 9 3
    1 -9 -2
    1 -9 -2
    -1 9 2
    1 -9 -1
    1 -9 -1
    -1 9 1
    1 -9 0
    1 -9 0
    -1 9 0
    1 -9 1
    1 -9 1
    -1 9 -1
    1 -9 2
    -1 9 -2
    1 -9 3
    -1 9 -3
    1 -9 4
    1 -9 4
    1 -9 5
    1 -9 6
    1 -9 6
    1 -9 7
    1 -9 7
    1 -8 -13
    -1 8 13
    1 -8 -12
    -1 8 12
    1 -8 -11
    -1 8 11
    1 -8 -10
    1 -8 -10
    -1 8 10
    1 -8 -9
    1 -8 -9
    -1 8 9
    1 -8 -8
    1 -8 -8
    -1 8 8
    1 -8 -7
    1 -8 -7
    -1 8 7
    1 -8 -6
    1 -8 -6
    -1 8 6
    1 -8 -5
    1 -8 -5
    -1 8 5
    1 -8 -4
    1 -8 -4
    -1 8 4
    1 -8 -3
    1 -8 -3
    -1 8 3
    1 -8 -2
    1 -8 -2
    -1 8 2
    1 -8 -1
    1 -8 -1
    -1 8 1
    1 -8 0
    1 -8 0
    -1 8 0
    1 -8 1
    -1 8 -1
    1 -8 2
    1 -8 2
    -1 8 -2
    -1 8 -3
    1 -8 3
    -1 8 -3
    1 -8 4
    1 -8 4
    1 -8 5
    1 -8 5
    1 -8 6
    1 -8 6
    1 -8 7
    1 -8 7
    1 -8 8
    1 -8 8
    1 -7 -14
    -1 7 14
    1 -7 -13
    -1 7 13
    1 -7 -12
    -1 7 12
    1 -7 -11
    -1 7 11
    1 -7 -10
    1 -7 -10
    -1 7 10
    1 -7 -9
    1 -7 -9
    -1 7 9
    1 -7 -8
    1 -7 -8
    -1 7 8
    1 -7 -7
    1 -7 -7
    -1 7 7
    1 -7 -6
    1 -7 -6
    -1 7 6
    1 -7 -5
    1 -7 -5
    -1 7 5
    1 -7 -4
    1 -7 -4
    -1 7 4
    1 -7 -3
    1 -7 -3
    -1 7 3
    1 -7 -2
    1 -7 -2
    -1 7 2
    1 -7 -1
    1 -7 -1
    -1 7 1
    1 -7 0
    1 -7 0
    -1 7 0
    1 -7 1
    1 -7 1
    -1 7 -1
    1 -7 2
    1 -7 2
    -1 7 -2
    -1 7 -3
    1 -7 3
    -1 7 -3
    1 -7 4
    1 -7 4
    1 -7 5
    1 -7 5
    1 -7 6
    1 -7 6
    1 -7 7
    1 -7 7
    1 -7 8
    1 -7 8
    1 -7 9
    1 -7 9
    1 -6 -14
    -1 6 14
    1 -6 -13
    -1 6 13
    1 -6 -12
    -1 6 12
    1 -6 -11
    -1 6 11
    1 -6 -10
    1 -6 -10
    -1 6 10
    1 -6 -9
    1 -6 -9
    -1 6 9
    1 -6 -8
    1 -6 -8
    -1 6 8
    1 -6 -7
    1 -6 -7
    -1 6 7
    1 -6 -6
    1 -6 -6
    -1 6 6
    1 -6 -5
    1 -6 -5
    -1 6 5
    1 -6 -4
    1 -6 -4
    -1 6 4
    1 -6 -3
    1 -6 -3
    -1 6 3
    1 -6 -2
    1 -6 -2
    -1 6 2
    1 -6 -1
    1 -6 -1
    -1 6 1
    1 -6 0
    1 -6 0
    -1 6 0
    1 -6 1
    1 -6 1
    -1 6 -1
    1 -6 2
    1 -6 2
    -1 6 -2
    -1 6 -3
    1 -6 3
    -1 6 -3
    -1 6 -4
    1 -6 4
    1 -6 4
    -1 6 -5
    1 -6 5
    1 -6 5
    1 -6 6
    1 -6 6
    1 -6 7
    1 -6 7
    1 -6 8
    1 -6 8
    1 -6 9
    1 -6 9
    1 -5 -14
    -1 5 14
    1 -5 -13
    -1 5 13
    1 -5 -12
    -1 5 12
    1 -5 -11
    -1 5 11
    1 -5 -10
    -1 5 10
    -1 5 10
    1 -5 -9
    -1 5 9
    -1 5 9
    1 -5 -8
    -1 5 8
    1 -5 -7
    1 -5 -7
    -1 5 7
    1 -5 -6
    1 -5 -6
    -1 5 6
    1 -5 -5
    1 -5 -5
    -1 5 5
    1 -5 -4
    1 -5 -4
    -1 5 4
    1 -5 -3
    1 -5 -3
    -1 5 3
    1 -5 -2
    1 -5 -2
    -1 5 2
    1 -5 -1
    1 -5 -1
    -1 5 1
    1 -5 0
    -1 5 0
    1 -5 1
    -1 5 -1
    1 -5 2
    1 -5 2
    -1 5 -2
    -1 5 -3
    1 -5 3
    -1 5 -3
    -1 5 -4
    1 -5 4
    1 -5 4
    -1 5 -5
    1 -5 5
    1 -5 5
    -1 5 -6
    1 -5 6
    1 -5 6
    -1 5 -7
    1 -5 7
    1 -5 7
    1 -5 8
    1 -5 8
    1 -5 9
    1 -5 9
    1 -5 10
    1 -5 10
    1 -4 -13
    -1 4 13
    1 -4 -12
    -1 4 12
    1 -4 -11
    -1 4 11
    1 -4 -10
    -1 4 10
    -1 4 10
    1 -4 -9
    -1 4 9
    1 -4 -8
    -1 4 8
    -1 4 8
    1 -4 -7
    -1 4 7
    -1 4 7
    1 -4 -6
    -1 4 6
    -1 4 6
    1 -4 -5
    1 -4 -5
    -1 4 5
    1 -4 -4
    1 -4 -4
    -1 4 4
    1 -4 -3
    -1 4 3
    1 -4 -2
    1 -4 -2
    -1 4 2
    1 -4 -1
    1 -4 -1
    -1 4 1
    1 -4 0
    -1 4 0
    1 -4 1
    1 -4 1
    -1 4 -1
    1 -4 2
    1 -4 2
    -1 4 -2
    -1 4 -3
    1 -4 3
    -1 4 -3
    -1 4 -4
    1 -4 4
    1 -4 4
    -1 4 -5
    1 -4 5
    1 -4 5
    -1 4 -6
    1 -4 6
    1 -4 6
    -1 4 -7
    1 -4 7
    1 -4 7
    -1 4 -8
    1 -4 8
    1 -4 8
    1 -4 9
    1 -4 9
    1 -4 10
    1 -4 10
    1 -4 11
    1 -4 11
    1 -3 -13
    -1 3 13
    1 -3 -12
    -1 3 12
    1 -3 -11
    -1 3 11
    1 -3 -10
    -1 3 10
    -1 3 10
    1 -3 -9
    -1 3 9
    -1 3 9
    1 -3 -8
    -1 3 8
    -1 3 8
    1 -3 -7
    -1 3 7
    -1 3 7
    1 -3 -6
    -1 3 6
    -1 3 6
    1 -3 -5
    -1 3 5
    -1 3 5
    1 -3 -4
    1 -3 -4
    -1 3 4
    1 -3 -3
    1 -3 -3
    -1 3 3
    1 -3 -2
    -1 3 2
    1 -3 -1
    1 -3 -1
    -1 3 1
    1 -3 0
    1 -3 0
    -1 3 0
    1 -3 1
    1 -3 1
    -1 3 -1
    1 -3 2
    1 -3 2
    -1 3 -2
    -1 3 -3
    1 -3 3
    1 -3 3
    -1 3 -4
    1 -3 4
    1 -3 4
    -1 3 -5
    1 -3 5
    1 -3 5
    -1 3 -6
    1 -3 6
    1 -3 6
    -1 3 -7
    1 -3 7
    1 -3 7
    -1 3 -8
    1 -3 8
    1 -3 8
    -1 3 -9
    1 -3 9
    1 -3 9
    -1 3 -10
    1 -3 10
    1 -3 10
    1 -3 11
    1 -3 11
    1 -2 -13
    -1 2 13
    1 -2 -12
    -1 2 12
    1 -2 -11
    -1 2 11
    1 -2 -10
    -1 2 10
    -1 2 10
    1 -2 -9
    -1 2 9
    -1 2 9
    1 -2 -8
    -1 2 8
    -1 2 8
    1 -2 -7
    -1 2 7
    1 -2 -6
    -1 2 6
    -1 2 6
    1 -2 -5
    -1 2 5
    -1 2 5
    1 -2 -4
    -1 2 4
    1 -2 -4
    -1 2 4
    1 -2 -3
    -1 2 3
    1 -2 -3
    -1 2 3
    1 -2 -2
    1 -2 -2
    -1 2 2
    1 -2 -1
    1 -2 -1
    -1 2 1
    -1 2 1
    1 -2 0
    1 -2 0
    -1 2 0
    1 -2 0
    1 -2 1
    1 -2 1
    -1 2 -1
    1 -2 1
    -1 2 -2
    1 -2 2
    -1 2 -3
    1 -2 3
    1 -2 3
    -1 2 -4
    1 -2 4
    1 -2 4
    -1 2 -5
    1 -2 5
    1 -2 5
    -1 2 -6
    1 -2 6
    1 -2 6
    -1 2 -7
    1 -2 7
    1 -2 7
    -1 2 -8
    1 -2 8
    1 -2 8
    -1 2 -9
    1 -2 9
    1 -2 9
    -1 2 -10
    1 -2 10
    1 -2 10
    -1 2 -11
    1 -2 11
    1 -2 11
    1 -2 12
    1 -2 12
    1 -1 -13
    -1 1 13
    1 -1 -12
    -1 1 12
    1 -1 -11
    -1 1 11
    1 -1 -10
    -1 1 10
    -1 1 10
    1 -1 -9
    -1 1 9
    -1 1 9
    1 -1 -8
    -1 1 8
    1 -1 -7
    -1 1 7
    -1 1 7
    1 -1 -6
    -1 1 6
    -1 1 6
    1 -1 -5
    -1 1 5
    -1 1 5
    1 -1 -4
    -1 1 4
    1 -1 -4
    -1 1 4
    1 -1 -3
    -1 1 3
    1 -1 -3
    -1 1 3
    1 -1 -2
    -1 1 2
    1 -1 -2
    -1 1 2
    1 -1 -1
    -1 1 1
    -1 1 1
    1 -1 -1
    1 -1 0
    -1 1 0
    1 -1 0
    -1 1 0
    -1 1 0
    1 -1 0
    1 -1 1
    -1 1 -1
    1 -1 1
    -1 1 -1
    1 -1 1
    -1 1 -2
    1 -1 2
    1 -1 2
    -1 1 -3
    1 -1 3
    1 -1 3
    -1 1 -4
    1 -1 4
    1 -1 4
    -1 1 -5
    1 -1 5
    1 -1 5
    -1 1 -6
    1 -1 6
    1 -1 6
    -1 1 -7
    1 -1 7
    1 -1 7
    -1 1 -8
    1 -1 8
    1 -1 8
    -1 1 -9
    1 -1 9
    1 -1 9
    -1 1 -10
    1 -1 10
    1 -1 10
    -1 1 -11
    1 -1 11
    1 -1 11
    -1 1 -12
    1 -1 12
    1 -1 12
    1 0 -12
    -1 0 12
    1 0 -11
    -1 0 11
    1 0 -10
    -1 0 10
    -1 0 10
    1 0 -9
    -1 0 9
    -1 0 9
    -1 0 8
    -1 0 8
    1 0 -7
    -1 0 7
    1 0 -6
    -1 0 6
    -1 0 6
    1 0 -5
    -1 0 5
    -1 0 5
    1 0 -4
    -1 0 4
    -1 0 4
    1 0 -3
    -1 0 3
    1 0 -3
    -1 0 3
    1 0 -2
    -1 0 2
    1 0 -2
    -1 0 2
    1 0 -1
    -1 0 1
    -1 0 1
    1 0 -1
    -1 0 1
    1 0 -1
    1 0 1
    -1 0 -1
    1 0 1
    -1 0 -1
    -1 0 -1
    -1 0 -2
    1 0 2
    1 0 2
    -1 0 -2
    -1 0 -3
    1 0 3
    1 0 3
    -1 0 -4
    1 0 4
    1 0 4
    -1 0 -5
    1 0 5
    1 0 5
    -1 0 -6
    1 0 6
    1 0 6
    -1 0 -7
    1 0 7
    1 0 7
    -1 0 -8
    1 0 8
    1 0 8
    -1 0 -9
    1 0 9
    1 0 9
    -1 0 -10
    1 0 10
    1 0 10
    -1 0 -11
    -1 0 -12
    1 0 12
    1 0 12
    -1 0 -13
    1 0 13
    -1 -1 12
    -1 -1 11
    -1 -1 10
    1 1 -9
    -1 -1 9
    -1 -1 9
    1 1 -8
    -1 -1 8
    -1 -1 8
    1 1 -7
    -1 -1 7
    -1 -1 7
    1 1 -6
    -1 -1 6
    -1 -1 6
    1 1 -5
    -1 -1 5
    -1 -1 5
    1 1 -4
    -1 -1 4
    -1 -1 4
    1 1 -3
    -1 -1 3
    -1 -1 3
    1 1 -2
    -1 -1 2
    -1 -1 2
    -1 -1 2
    -1 -1 1
    -1 -1 1
    1 1 -1
    1 1 -1
    -1 -1 0
    -1 -1 0
    1 1 0
    1 1 0
    -1 -1 0
    -1 -1 -1
    1 1 1
    -1 -1 -1
    1 1 1
    -1 -1 -1
    -1 -1 -2
    1 1 2
    -1 -1 -2
    1 1 2
    -1 -1 -2
    -1 -1 -3
    1 1 3
    1 1 3
    -1 -1 -4
    1 1 4
    1 1 4
    -1 -1 -5
    1 1 5
    1 1 5
    -1 -1 -6
    1 1 6
    1 1 6
    -1 -1 -7
    1 1 7
    1 1 7
    -1 -1 -8
    1 1 8
    1 1 8
    -1 -1 -9
    1 1 9
    1 1 9
    -1 -1 -10
    1 1 10
    1 1 10
    -1 -1 -11
    1 1 11
    1 1 11
    -1 -1 -12
    1 1 12
    1 1 12
    -1 -1 -13
    1 1 13
    -1 -2 11
    1 2 -9
    -1 -2 9
    1 2 -8
    -1 -2 8
    -1 -2 8
    1 2 -7
    -1 -2 7
    -1 -2 7
    1 2 -6
    -1 -2 6
    -1 -2 6
    1 2 -5
    -1 -2 5
    -1 -2 5
    1 2 -4
    -1 -2 4
    -1 -2 4
    1 2 -3
    -1 -2 3
    -1 -2 3
    1 2 -2
    -1 -2 2
    -1 -2 2
    1 2 -2
    -1 -2 1
    -1 -2 1
    1 2 -1
    -1 -2 0
    1 2 0
    -1 -2 -1
    1 2 1
    -1 -2 -1
    1 2 1
    -1 -2 -2
    1 2 2
    -1 -2 -3
    1 2 3
    1 2 3
    -1 -2 -4
    1 2 4
    1 2 4
    -1 -2 -5
    1 2 5
    1 2 5
    -1 -2 -6
    1 2 6
    1 2 6
    -1 -2 -7
    1 2 7
    1 2 7
    -1 -2 -8
    1 2 8
    1 2 8
    -1 -2 -9
    1 2 9
    1 2 9
    -1 -2 -10
    1 2 10
    1 2 10
    -1 -2 -11
    1 2 11
    1 2 11
    -1 -2 -12
    1 2 12
    1 2 12
    -1 -2 -13
    1 2 13
    -1 -2 -14
    1 2 14
    -1 -3 11
    -1 -3 10
    -1 -3 9
    -1 -3 9
    1 3 -8
    -1 -3 8
    -1 -3 8
    1 3 -7
    -1 -3 7
    -1 -3 7
    1 3 -6
    -1 -3 6
    -1 -3 6
    1 3 -5
    -1 -3 5
    -1 -3 5
    1 3 -4
    -1 -3 4
    -1 -3 4
    1 3 -3
    -1 -3 3
    -1 -3 3
    1 3 -2
    -1 -3 2
    1 3 -2
    -1 -3 1
    1 3 -1
    -1 -3 0
    -1 -3 0
    1 3 0
    -1 -3 -1
    1 3 1
    -1 -3 -1
    1 3 1
    -1 -3 -2
    -1 -3 -2
    1 3 2
    -1 -3 -3
    1 3 3
    1 3 3
    -1 -3 -4
    1 3 4
    1 3 4
    -1 -3 -5
    1 3 5
    1 3 5
    -1 -3 -6
    1 3 6
    1 3 6
    -1 -3 -7
    1 3 7
    1 3 7
    -1 -3 -8
    1 3 8
    1 3 8
    -1 -3 -9
    1 3 9
    1 3 9
    -1 -3 -10
    1 3 10
    1 3 10
    -1 -3 -11
    1 3 11
    -1 -3 -12
    1 3 12
    1 3 12
    -1 -3 -13
    1 3 13
    -1 -3 -14
    1 3 14
    -1 -4 10
    -1 -4 9
    -1 -4 9
    -1 -4 8
    -1 -4 8
    -1 -4 7
    -1 -4 7
    1 4 -6
    -1 -4 6
    -1 -4 6
    1 4 -5
    -1 -4 5
    -1 -4 5
    1 4 -4
    -1 -4 4
    -1 -4 4
    1 4 -3
    -1 -4 3
    1 4 -2
    -1 -4 2
    1 4 -2
    1 4 -1
    1 4 -1
    -1 -4 1
    1 4 -1
    1 4 0
    -1 -4 0
    1 4 0
    -1 -4 -1
    1 4 1
    -1 -4 -1
    1 4 1
    -1 -4 -2
    -1 -4 -2
    1 4 2
    -1 -4 -3
    -1 -4 -3
    1 4 3
    -1 -4 -4
    1 4 4
    1 4 4
    -1 -4 -5
    1 4 5
    1 4 5
    -1 -4 -6
    1 4 6
    1 4 6
    -1 -4 -7
    1 4 7
    1 4 7
    -1 -4 -8
    1 4 8
    1 4 8
    -1 -4 -9
    1 4 9
    1 4 9
    -1 -4 -10
    1 4 10
    1 4 10
    -1 -4 -11
    1 4 11
    -1 -4 -12
    1 4 12
    1 4 12
    -1 -4 -13
    1 4 13
    -1 -4 -14
    1 4 14
    -1 -5 9
    -1 -5 9
    -1 -5 8
    -1 -5 8
    -1 -5 7
    -1 -5 7
    -1 -5 6
    -1 -5 6
    1 5 -5
    -1 -5 5
    -1 -5 5
    -1 -5 4
    -1 -5 4
    1 5 -3
    1 5 -3
    -1 -5 3
    1 5 -3
    1 5 -2
    1 5 -2
    -1 -5 2
    1 5 -2
    1 5 -1
    1 5 -1
    -1 -5 1
    1 5 -1
    -1 -5 0
    -1 -5 0
    1 5 0
    -1 -5 -1
    -1 -5 -1
    1 5 1
    -1 -5 -2
    -1 -5 -2
    1 5 2
    -1 -5 -3
    -1 -5 -3
    1 5 3
    -1 -5 -4
    -1 -5 -4
    1 5 4
    -1 -5 -5
    1 5 5
    1 5 5
    -1 -5 -6
    1 5 6
    1 5 6
    -1 -5 -7
    1 5 7
    1 5 7
    -1 -5 -8
    1 5 8
    -1 -5 -9
    1 5 9
    1 5 9
    -1 -5 -10
    1 5 10
    1 5 10
    -1 -5 -11
    1 5 11
    -1 -5 -12
    1 5 12
    1 5 12
    -1 -5 -13
    1 5 13
    -1 -5 -14
    1 5 14
    -1 -6 9
    -1 -6 9
    -1 -6 8
    -1 -6 8
    -1 -6 7
    -1 -6 7
    -1 -6 6
    -1 -6 6
    -1 -6 5
    -1 -6 5
    -1 -6 4
    -1 -6 4
    1 6 -3
    -1 -6 3
    1 6 -3
    1 6 -2
    1 6 -2
    -1 -6 2
    1 6 -2
    1 6 -1
    1 6 -1
    -1 -6 1
    1 6 -1
    -1 -6 0
    1 6 0
    -1 -6 0
    1 6 0
    -1 -6 -1
    -1 -6 -1
    1 6 1
    -1 -6 -2
    -1 -6 -2
    1 6 2
    -1 -6 -3
    -1 -6 -3
    1 6 3
    -1 -6 -4
    -1 -6 -4
    1 6 4
    -1 -6 -5
    -1 -6 -5
    1 6 5
    -1 -6 -6
    -1 -6 -6
    1 6 6
    -1 -6 -7
    1 6 7
    1 6 7
    -1 -6 -8
    1 6 8
    1 6 8
    -1 -6 -9
    1 6 9
    1 6 9
    -1 -6 -10
    1 6 10
    1 6 10
    -1 -6 -11
    1 6 11
    -1 -6 -12
    1 6 12
    1 6 12
    -1 -6 -13
    1 6 13
    -1 -6 -14
    1 6 14
    -1 -7 8
    -1 -7 8
    -1 -7 7
    -1 -7 7
    -1 -7 6
    -1 -7 6
    -1 -7 5
    -1 -7 5
    -1 -7 4
    -1 -7 4
    -1 -7 3
    1 7 -3
    -1 -7 2
    1 7 -2
    1 7 -1
    -1 -7 1
    1 7 -1
    -1 -7 0
    -1 -7 0
    1 7 0
    -1 -7 -1
    -1 -7 -1
    1 7 1
    -1 -7 -2
    -1 -7 -2
    1 7 2
    -1 -7 -3
    -1 -7 -3
    1 7 3
    -1 -7 -4
    -1 -7 -4
    1 7 4
    -1 -7 -5
    -1 -7 -5
    1 7 5
    -1 -7 -6
    -1 -7 -6
    1 7 6
    -1 -7 -7
    -1 -7 -7
    1 7 7
    -1 -7 -8
    -1 -7 -8
    1 7 8
    -1 -7 -9
    1 7 9
    1 7 9
    -1 -7 -10
    1 7 10
    1 7 10
    -1 -7 -11
    1 7 11
    1 7 11
    -1 -7 -12
    1 7 12
    1 7 12
    -1 -7 -13
    1 7 13
    -1 -7 -14
    1 7 14
    -1 -8 7
    -1 -8 7
    -1 -8 6
    -1 -8 6
    -1 -8 5
    -1 -8 5
    -1 -8 4
    -1 -8 4
    -1 -8 3
    1 8 -3
    -1 -8 2
    1 8 -2
    -1 -8 1
    1 8 -1
    -1 -8 0
    -1 -8 0
    1 8 0
    -1 -8 -1
    -1 -8 -1
    1 8 1
    -1 -8 -2
    -1 -8 -2
    1 8 2
    -1 -8 -3
    -1 -8 -3
    1 8 3
    -1 -8 -4
    -1 -8 -4
    1 8 4
    -1 -8 -5
    -1 -8 -5
    1 8 5
    -1 -8 -6
    -1 -8 -6
    1 8 6
    -1 -8 -7
    -1 -8 -7
    1 8 7
    -1 -8 -8
    -1 -8 -8
    1 8 8
    -1 -8 -9
    -1 -8 -9
    1 8 9
    -1 -8 -10
    -1 -8 -10
    1 8 10
    -1 -8 -11
    1 8 11
    -1 -8 -12
    -1 -8 -12
    1 8 12
    -1 -8 -13
    1 8 13
    -1 -8 -14
    1 8 14
    -1 -9 6
    -1 -9 6
    -1 -9 5
    -1 -9 5
    -1 -9 4
    -1 -9 4
    -1 -9 3
    1 9 -3
    -1 -9 2
    1 9 -2
    -1 -9 1
    1 9 -1
    -1 -9 0
    1 9 0
    -1 -9 -1
    -1 -9 -1
    1 9 1
    -1 -9 -2
    -1 -9 -2
    1 9 2
    -1 -9 -3
    -1 -9 -3
    1 9 3
    -1 -9 -4
    -1 -9 -4
    1 9 4
    -1 -9 -5
    -1 -9 -5
    1 9 5
    -1 -9 -6
    -1 -9 -6
    1 9 6
    -1 -9 -7
    -1 -9 -7
    1 9 7
    -1 -9 -8
    -1 -9 -8
    1 9 8
    -1 -9 -9
    -1 -9 -9
    1 9 9
    -1 -9 -10
    -1 -9 -10
    1 9 10
    -1 -9 -11
    -1 -9 -11
    1 9 11
    -1 -9 -12
    -1 -9 -12
    1 9 12
    -1 -9 -13
    1 9 13
    -1 -9 -14
    1 9 14
    -1 -10 5
    -1 -10 5
    -1 -10 4
    -1 -10 4
    -1 -10 3
    1 10 -3
    -1 -10 2
    1 10 -2
    -1 -10 1
    1 10 -1
    -1 -10 0
    1 10 0
    -1 -10 -1
    1 10 1
    -1 -10 -2
    -1 -10 -2
    1 10 2
    -1 -10 -3
    -1 -10 -3
    1 10 3
    -1 -10 -4
    -1 -10 -4
    1 10 4
    -1 -10 -5
    -1 -10 -5
    1 10 5
    -1 -10 -6
    -1 -10 -6
    1 10 6
    -1 -10 -7
    -1 -10 -7
    1 10 7
    -1 -10 -8
    -1 -10 -8
    1 10 8
    -1 -10 -9
    -1 -10 -9
    1 10 9
    -1 -10 -10
    -1 -10 -10
    1 10 10
    -1 -10 -11
    -1 -10 -11
    1 10 11
    -1 -10 -12
    -1 -10 -12
    1 10 12
    -1 -10 -13
    1 10 13
    -1 -10 -14
    1 10 14
    -1 -11 4
    -1 -11 4
    -1 -11 3
    1 11 -3
    -1 -11 2
    1 11 -2
    -1 -11 1
    1 11 -1
    -1 -11 0
    1 11 0
    -1 -11 -1
    1 11 1
    -1 -11 -2
    1 11 2
    -1 -11 -3
    -1 -11 -3
    1 11 3
    -1 -11 -4
    -1 -11 -4
    1 11 4
    -1 -11 -5
    -1 -11 -5
    1 11 5
    -1 -11 -6
    -1 -11 -6
    1 11 6
    -1 -11 -7
    -1 -11 -7
    1 11 7
    -1 -11 -8
    -1 -11 -8
    1 11 8
    -1 -11 -9
    -1 -11 -9
    1 11 9
    -1 -11 -10
    -1 -11 -10
    1 11 10
    -1 -11 -11
    -1 -11 -11
    1 11 11
    -1 -11 -12
    -1 -11 -12
    1 11 12
    -1 -11 -13
    1 11 13
    -1 -12 2
    1 12 -2
    -1 -12 1
    1 12 -1
    -1 -12 0
    1 12 0
    -1 -12 -1
    1 12 1
    -1 -12 -2
    1 12 2
    -1 -12 -3
    1 12 3
    -1 -12 -4
    -1 -12 -4
    1 12 4
    -1 -12 -5
    -1 -12 -5
    1 12 5
    -1 -12 -6
    1 12 6
    -1 -12 -7
    -1 -12 -7
    1 12 7
    -1 -12 -8
    -1 -12 -8
    1 12 8
    -1 -12 -9
    -1 -12 -9
    1 12 9
    -1 -12 -10
    -1 -12 -10
    -1 -12 -11
    -1 -12 -11
    1 12 11
    -1 -12 -12
    -1 -12 -12
    1 12 12
    -1 -12 -13
    1 12 13
    -1 -13 1
    1 13 -1
    -1 -13 0
    1 13 0
    -1 -13 -1
    1 13 1
    -1 -13 -2
    1 13 2
    -1 -13 -3
    1 13 3
    -1 -13 -4
    1 13 4
    -1 -13 -5
    1 13 5
    -1 -13 -6
    -1 -13 -6
    1 13 6
    -1 -13 -7
    -1 -13 -7
    1 13 7
    -1 -13 -8
    -1 -13 -8
    1 13 8
    -1 -13 -9
    -1 -13 -9
    1 13 9
    -1 -13 -10
    1 13 10
    -1 -13 -11
    -1 -13 -11
    1 13 11
    -1 -13 -12
    -1 -13 -12
    1 13 12
    -1 -14 -1
    1 14 1
    -1 -14 -2
    1 14 2
    -1 -14 -3
    1 14 3
    -1 -14 -4
    1 14 4
    -1 -14 -5
    1 14 5
    -1 -14 -6
    1 14 6
    -1 -14 -7
    -1 -14 -7
    1 14 7
    -1 -14 -8
    -1 -14 -8
    1 14 8
    -1 -14 -9
    -1 -14 -9
    1 14 9
    -1 -14 -10
    -1 -14 -10
    1 14 10
    -1 -14 -11
    -1 -14 -11
    1 14 11
    -1 -15 -5
    1 15 5
    -1 -15 -6
    1 15 6
    -1 -15 -7
    1 15 7
    -1 -15 -8
    1 15 8
    2 -14 -9
    2 -14 -9
    -2 14 9
    2 -14 -8
    -2 14 8
    2 -14 -7
    2 -14 -7
    -2 14 7
    2 -14 -6
    2 -14 -6
    -2 14 6
    -2 14 5
    2 -14 -4
    2 -14 -4
    -2 14 4
    -2 14 3
    2 -14 -2
    -2 14 2
    2 -14 -1
    -2 14 1
    2 -13 -10
    -2 13 10
    2 -13 -9
    2 -13 -9
    -2 13 9
    2 -13 -8
    2 -13 -8
    -2 13 8
    2 -13 -7
    2 -13 -7
    -2 13 7
    2 -13 -6
    2 -13 -6
    -2 13 6
    2 -13 -5
    2 -13 -5
    -2 13 5
    2 -13 -4
    2 -13 -4
    -2 13 4
    2 -13 -3
    2 -13 -3
    -2 13 3
    2 -13 -2
    -2 13 2
    2 -13 -1
    -2 13 1
    2 -13 0
    -2 13 0
    2 -13 1
    -2 13 -1
    2 -12 -11
    -2 12 11
    2 -12 -10
    -2 12 10
    2 -12 -9
    2 -12 -9
    -2 12 9
    2 -12 -8
    2 -12 -8
    -2 12 8
    2 -12 -7
    2 -12 -7
    -2 12 7
    2 -12 -6
    2 -12 -6
    -2 12 6
    2 -12 -5
    2 -12 -5
    2 -12 -4
    2 -12 -4
    -2 12 4
    2 -12 -3
    2 -12 -3
    -2 12 3
    2 -12 -2
    2 -12 -2
    -2 12 2
    2 -12 -1
    2 -12 -1
    -2 12 1
    2 -12 0
    -2 12 0
    2 -12 1
    -2 12 -1
    2 -12 2
    -2 12 -2
    2 -12 3
    -2 12 -3
    2 -11 -12
    -2 11 12
    2 -11 -11
    -2 11 11
    2 -11 -10
    -2 11 10
    2 -11 -9
    2 -11 -9
    -2 11 9
    2 -11 -8
    2 -11 -8
    -2 11 8
    2 -11 -7
    2 -11 -7
    -2 11 7
    2 -11 -6
    2 -11 -6
    -2 11 6
    2 -11 -5
    2 -11 -5
    -2 11 5
    2 -11 -4
    2 -11 -4
    -2 11 4
    2 -11 -3
    2 -11 -3
    -2 11 3
    2 -11 -2
    2 -11 -2
    -2 11 2
    2 -11 -1
    2 -11 -1
    -2 11 1
    2 -11 0
    2 -11 0
    -2 11 0
    2 -11 1
    -2 11 -1
    2 -11 2
    -2 11 -2
    2 -11 3
    -2 11 -3
    2 -11 4
    2 -11 4
    2 -10 -12
    -2 10 12
    2 -10 -11
    -2 10 11
    2 -10 -10
    -2 10 10
    2 -10 -9
    2 -10 -9
    -2 10 9
    2 -10 -8
    2 -10 -8
    -2 10 8
    2 -10 -7
    2 -10 -7
    -2 10 7
    2 -10 -6
    2 -10 -6
    -2 10 6
    2 -10 -5
    2 -10 -5
    -2 10 5
    2 -10 -4
    2 -10 -4
    -2 10 4
    2 -10 -3
    2 -10 -3
    -2 10 3
    2 -10 -2
    2 -10 -2
    -2 10 2
    2 -10 -1
    2 -10 -1
    -2 10 1
    2 -10 0
    2 -10 0
    -2 10 0
    2 -10 1
    2 -10 1
    -2 10 -1
    2 -10 2
    -2 10 -2
    2 -10 3
    -2 10 -3
    2 -10 4
    2 -10 4
    2 -10 5
    2 -10 5
    2 -10 6
    2 -10 6
    2 -9 -13
    -2 9 13
    2 -9 -12
    -2 9 12
    2 -9 -11
    -2 9 11
    2 -9 -10
    -2 9 10
    2 -9 -9
    2 -9 -9
    -2 9 9
    2 -9 -8
    2 -9 -8
    -2 9 8
    2 -9 -7
    2 -9 -7
    -2 9 7
    2 -9 -6
    2 -9 -6
    -2 9 6
    2 -9 -5
    2 -9 -5
    -2 9 5
    2 -9 -4
    2 -9 -4
    -2 9 4
    2 -9 -3
    2 -9 -3
    -2 9 3
    2 -9 -2
    2 -9 -2
    -2 9 2
    2 -9 -1
    2 -9 -1
    -2 9 1
    2 -9 0
    2 -9 0
    -2 9 0
    2 -9 1
    2 -9 1
    -2 9 -1
    2 -9 2
    2 -9 2
    -2 9 -2
    -2 9 -3
    2 -9 3
    -2 9 -3
    2 -9 4
    2 -9 4
    2 -9 5
    2 -9 5
    2 -9 6
    2 -9 6
    2 -9 7
    2 -9 7
    2 -8 -13
    -2 8 13
    -2 8 12
    2 -8 -11
    -2 8 11
    2 -8 -10
    -2 8 10
    2 -8 -9
    2 -8 -9
    -2 8 9
    2 -8 -8
    2 -8 -8
    -2 8 8
    2 -8 -7
    2 -8 -7
    -2 8 7
    2 -8 -6
    2 -8 -6
    -2 8 6
    2 -8 -5
    2 -8 -5
    -2 8 5
    2 -8 -4
    2 -8 -4
    -2 8 4
    2 -8 -3
    2 -8 -3
    -2 8 3
    2 -8 -2
    2 -8 -2
    -2 8 2
    2 -8 -1
    2 -8 -1
    -2 8 1
    2 -8 0
    2 -8 0
    -2 8 0
    2 -8 1
    2 -8 1
    -2 8 -1
    2 -8 2
    2 -8 2
    -2 8 -2
    -2 8 -3
    2 -8 3
    -2 8 -3
    -2 8 -4
    2 -8 4
    2 -8 4
    2 -8 5
    2 -8 5
    2 -8 6
    2 -8 6
    2 -8 7
    2 -8 7
    2 -8 8
    2 -8 8
    2 -7 -13
    -2 7 13
    2 -7 -12
    -2 7 12
    2 -7 -11
    -2 7 11
    2 -7 -10
    -2 7 10
    2 -7 -9
    2 -7 -9
    -2 7 9
    2 -7 -8
    -2 7 8
    2 -7 -7
    2 -7 -7
    -2 7 7
    2 -7 -6
    2 -7 -6
    -2 7 6
    2 -7 -5
    2 -7 -5
    -2 7 5
    2 -7 -4
    2 -7 -4
    -2 7 4
    2 -7 -3
    2 -7 -3
    -2 7 3
    2 -7 -2
    2 -7 -2
    -2 7 2
    2 -7 -1
    2 -7 -1
    -2 7 1
    2 -7 0
    2 -7 0
    -2 7 0
    2 -7 1
    2 -7 1
    -2 7 -1
    2 -7 2
    2 -7 2
    -2 7 -2
    2 -7 3
    -2 7 -3
    -2 7 -4
    2 -7 4
    2 -7 4
    -2 7 -5
    2 -7 5
    2 -7 5
    2 -7 6
    2 -7 6
    2 -7 7
    2 -7 7
    2 -7 8
    2 -7 8
    2 -7 9
    2 -7 9
    2 -6 -13
    -2 6 13
    2 -6 -12
    -2 6 12
    2 -6 -11
    -2 6 11
    2 -6 -10
    -2 6 10
    2 -6 -9
    -2 6 9
    2 -6 -8
    2 -6 -8
    -2 6 8
    2 -6 -7
    2 -6 -7
    -2 6 7
    2 -6 -6
    2 -6 -6
    -2 6 6
    2 -6 -5
    2 -6 -5
    -2 6 5
    2 -6 -4
    2 -6 -4
    -2 6 4
    2 -6 -3
    2 -6 -3
    -2 6 3
    2 -6 -2
    2 -6 -2
    -2 6 2
    2 -6 -1
    2 -6 -1
    -2 6 1
    2 -6 0
    2 -6 0
    -2 6 0
    2 -6 1
    2 -6 1
    -2 6 -1
    2 -6 2
    2 -6 2
    -2 6 -2
    2 -6 3
    2 -6 3
    -2 6 -3
    -2 6 -4
    2 -6 4
    2 -6 4
    -2 6 -5
    2 -6 5
    2 -6 5
    -2 6 -6
    2 -6 6
    2 -6 6
    -2 6 -7
    2 -6 7
    2 -6 7
    2 -6 8
    2 -6 8
    2 -6 9
    2 -6 9
    2 -6 10
    2 -6 10
    2 -5 -13
    -2 5 13
    2 -5 -12
    -2 5 12
    2 -5 -11
    2 -5 -10
    -2 5 10
    2 -5 -9
    -2 5 9
    2 -5 -8
    2 -5 -8
    -2 5 8
    2 -5 -7
    -2 5 7
    2 -5 -6
    2 -5 -6
    -2 5 6
    2 -5 -5
    2 -5 -5
    -2 5 5
    2 -5 -4
    2 -5 -4
    -2 5 4
    2 -5 -3
    2 -5 -3
    -2 5 3
    2 -5 -2
    2 -5 -2
    -2 5 2
    2 -5 -1
    2 -5 -1
    -2 5 1
    2 -5 0
    -2 5 0
    2 -5 1
    2 -5 1
    -2 5 -1
    2 -5 2
    2 -5 2
    -2 5 -2
    2 -5 3
    2 -5 3
    -2 5 -3
    -2 5 -4
    2 -5 4
    2 -5 4
    2 -5 5
    2 -5 5
    -2 5 -6
    2 -5 6
    2 -5 6
    -2 5 -7
    2 -5 7
    2 -5 7
    -2 5 -8
    2 -5 8
    2 -5 8
    2 -5 9
    2 -5 9
    2 -5 10
    2 -5 10
    2 -4 -13
    -2 4 13
    2 -4 -12
    -2 4 12
    2 -4 -11
    -2 4 11
    2 -4 -10
    -2 4 10
    2 -4 -9
    -2 4 9
    2 -4 -8
    -2 4 8
    2 -4 -7
    -2 4 7
    2 -4 -6
    2 -4 -6
    -2 4 6
    2 -4 -5
    2 -4 -5
    -2 4 5
    2 -4 -4
    2 -4 -4
    -2 4 4
    2 -4 -3
    2 -4 -3
    -2 4 3
    2 -4 -2
    2 -4 -2
    -2 4 2
    2 -4 -1
    2 -4 -1
    -2 4 1
    2 -4 0
    -2 4 0
    2 -4 1
    2 -4 1
    -2 4 -1
    2 -4 2
    2 -4 2
    -2 4 -2
    2 -4 3
    2 -4 3
    -2 4 -4
    2 -4 4
    2 -4 4
    -2 4 -5
    2 -4 5
    2 -4 5
    -2 4 -6
    2 -4 6
    2 -4 6
    -2 4 -7
    2 -4 7
    2 -4 7
    -2 4 -8
    2 -4 8
    2 -4 8
    2 -4 9
    2 -4 9
    2 -4 10
    2 -4 10
    2 -4 11
    2 -4 11
    2 -3 -13
    -2 3 13
    2 -3 -12
    -2 3 12
    2 -3 -11
    -2 3 11
    2 -3 -10
    -2 3 10
    2 -3 -9
    -2 3 9
    2 -3 -8
    -2 3 8
    -2 3 8
    2 -3 -7
    -2 3 7
    -2 3 7
    2 -3 -6
    -2 3 6
    2 -3 -5
    2 -3 -5
    -2 3 5
    2 -3 -4
    -2 3 4
    2 -3 -3
    2 -3 -3
    2 -3 -3
    -2 3 3
    2 -3 -1
    2 -3 -1
    -2 3 1
    2 -3 0
    2 -3 0
    -2 3 0
    2 -3 1
    2 -3 1
    -2 3 -1
    2 -3 2
    2 -3 2
    -2 3 -2
    -2 3 -3
    2 -3 3
    2 -3 3
    -2 3 -4
    2 -3 4
    2 -3 4
    -2 3 -5
    2 -3 5
    2 -3 5
    -2 3 -6
    2 -3 6
    2 -3 6
    -2 3 -7
    2 -3 7
    2 -3 7
    -2 3 -8
    2 -3 8
    2 -3 8
    -2 3 -9
    2 -3 9
    2 -3 9
    -2 3 -10
    2 -3 10
    2 -3 10
    -2 3 -11
    2 -3 11
    2 -3 11
    2 -3 12
    2 -3 12
    2 -2 -12
    -2 2 12
    2 -2 -11
    -2 2 11
    2 -2 -10
    -2 2 10
    2 -2 -9
    -2 2 9
    2 -2 -8
    -2 2 8
    -2 2 8
    2 -2 -7
    -2 2 7
    -2 2 7
    2 -2 -6
    -2 2 6
    -2 2 6
    2 -2 -4
    2 -2 -4
    2 -2 -4
    -2 2 4
    2 -2 -3
    2 -2 -3
    2 -2 -3
    -2 2 3
    2 -2 -2
    -2 2 2
    2 -2 -1
    2 -2 -1
    -2 2 1
    -2 2 1
    2 -2 0
    2 -2 0
    -2 2 0
    2 -2 0
    2 -2 1
    2 -2 1
    -2 2 -1
    2 -2 1
    2 -2 2
    2 -2 2
    2 -2 2
    -2 2 -3
    2 -2 3
    2 -2 3
    -2 2 -4
    2 -2 4
    2 -2 4
    -2 2 -5
    2 -2 5
    2 -2 5
    -2 2 -6
    2 -2 6
    2 -2 6
    -2 2 -7
    2 -2 7
    2 -2 7
    -2 2 -8
    2 -2 8
    2 -2 8
    -2 2 -9
    2 -2 9
    2 -2 9
    -2 2 -10
    2 -2 10
    2 -2 10
    -2 2 -11
    2 -2 11
    2 -2 11
    -2 2 -12
    2 -2 12
    2 -2 12
    2 -1 -12
    -2 1 12
    -2 1 11
    2 -1 -10
    -2 1 10
    2 -1 -9
    -2 1 9
    2 -1 -8
    -2 1 8
    -2 1 8
    2 -1 -7
    -2 1 7
    -2 1 7
    2 -1 -6
    -2 1 6
    -2 1 6
    2 -1 -5
    -2 1 5
    2 -1 -5
    -2 1 5
    2 -1 -4
    -2 1 4
    2 -1 -4
    -2 1 4
    -2 1 3
    2 -1 -2
    -2 1 2
    2 -1 -1
    -2 1 1
    -2 1 1
    2 -1 0
    2 -1 1
    2 -1 1
    2 -1 2
    2 -1 2
    2 -1 2
    2 -1 2
    -2 1 -3
    2 -1 3
    2 -1 3
    -2 1 -4
    2 -1 4
    2 -1 4
    -2 1 -5
    2 -1 5
    2 -1 5
    -2 1 -6
    2 -1 6
    2 -1 6
    -2 1 -7
    2 -1 7
    2 -1 7
    -2 1 -8
    2 -1 8
    2 -1 8
    -2 1 -9
    2 -1 9
    2 -1 9
    -2 1 -10
    2 -1 10
    2 -1 10
    -2 1 -11
    2 -1 11
    2 -1 11
    -2 1 -12
    2 -1 12
    2 -1 12
    -2 1 -13
    2 -1 13
    2 -1 13
    -2 0 12
    2 0 -11
    -2 0 11
    2 0 -10
    -2 0 10
    -2 0 9
    2 0 -8
    -2 0 8
    -2 0 8
    2 0 -7
    -2 0 7
    -2 0 7
    2 0 -6
    -2 0 6
    -2 0 6
    2 0 -5
    -2 0 5
    -2 0 5
    2 0 -4
    -2 0 4
    -2 0 4
    2 0 -3
    -2 0 3
    2 0 -3
    -2 0 3
    2 0 -2
    -2 0 2
    2 0 -2
    -2 0 2
    2 0 -1
    -2 0 1
    -2 0 1
    -2 0 1
    2 0 0
    2 0 0
    -2 0 0
    -2 0 0
    -2 0 0
    2 0 1
    2 0 1
    -2 0 -1
    -2 0 -2
    2 0 2
    2 0 2
    -2 0 -2
    -2 0 -3
    2 0 3
    2 0 3
    -2 0 -4
    2 0 4
    2 0 4
    -2 0 -5
    2 0 5
    2 0 5
    -2 0 -6
    2 0 6
    2 0 6
    -2 0 -7
    2 0 7
    2 0 7
    -2 0 -8
    2 0 8
    2 0 8
    -2 0 -9
    2 0 9
    2 0 9
    -2 0 -10
    2 0 10
    2 0 10
    -2 0 -11
    2 0 11
    2 0 11
    -2 0 -12
    2 0 12
    2 0 12
    -2 0 -13
    2 0 13
    2 0 13
    -2 -1 11
    -2 -1 10
    2 1 -9
    -2 -1 9
    2 1 -8
    -2 -1 8
    -2 -1 8
    2 1 -7
    -2 -1 7
    -2 -1 7
    2 1 -6
    -2 -1 6
    -2 -1 6
    2 1 -5
    -2 -1 5
    -2 -1 5
    2 1 -4
    -2 -1 4
    -2 -1 4
    2 1 -3
    -2 -1 3
    -2 -1 3
    2 1 -2
    -2 -1 2
    -2 -1 2
    2 1 -1
    -2 -1 1
    -2 -1 1
    2 1 -1
    2 1 -1
    2 1 0
    -2 -1 0
    2 1 0
    -2 -1 0
    2 1 0
    2 1 1
    -2 -1 -1
    2 1 1
    2 1 1
    -2 -1 -1
    -2 -1 -2
    2 1 2
    2 1 2
    -2 -1 -3
    2 1 3
    2 1 3
    -2 -1 -4
    2 1 4
    2 1 4
    -2 -1 -5
    2 1 5
    2 1 5
    -2 -1 -6
    2 1 6
    2 1 6
    -2 -1 -7
    2 1 7
    2 1 7
    -2 -1 -8
    2 1 8
    2 1 8
    -2 -1 -9
    2 1 9
    2 1 9
    -2 -1 -10
    2 1 10
    2 1 10
    -2 -1 -11
    2 1 11
    2 1 11
    -2 -1 -12
    2 1 12
    2 1 12
    -2 -1 -13
    2 1 13
    2 1 13
    -2 -1 -14
    2 1 14
    -2 -2 11
    -2 -2 10
    -2 -2 9
    2 2 -8
    -2 -2 8
    -2 -2 8
    2 2 -7
    -2 -2 7
    -2 -2 7
    2 2 -6
    -2 -2 6
    -2 -2 6
    2 2 -5
    -2 -2 5
    -2 -2 5
    2 2 -4
    -2 -2 4
    -2 -2 4
    2 2 -3
    -2 -2 3
    -2 -2 3
    -2 -2 2
    -2 -2 2
    -2 -2 2
    -2 -2 1
    2 2 -1
    -2 -2 0
    -2 -2 0
    2 2 0
    -2 -2 -1
    -2 -2 -1
    2 2 1
    2 2 1
    -2 -2 -2
    2 2 2
    2 2 2
    -2 -2 -3
    2 2 3
    2 2 3
    -2 -2 -4
    2 2 4
    2 2 4
    -2 -2 -5
    2 2 5
    2 2 5
    -2 -2 -6
    2 2 6
    2 2 6
    -2 -2 -7
    2 2 7
    2 2 7
    -2 -2 -8
    2 2 8
    2 2 8
    -2 -2 -9
    2 2 9
    2 2 9
    -2 -2 -10
    2 2 10
    2 2 10
    -2 -2 -11
    2 2 11
    2 2 11
    -2 -2 -12
    2 2 12
    2 2 12
    -2 -2 -13
    2 2 13
    2 2 13
    -2 -2 -14
    2 2 14
    -2 -3 10
    -2 -3 9
    -2 -3 8
    -2 -3 8
    2 3 -7
    -2 -3 7
    -2 -3 7
    2 3 -6
    -2 -3 6
    -2 -3 6
    2 3 -5
    -2 -3 5
    -2 -3 5
    2 3 -4
    -2 -3 4
    -2 -3 4
    2 3 -2
    -2 -3 2
    -2 -3 2
    2 3 -2
    -2 -3 1
    2 3 -1
    -2 -3 0
    -2 -3 0
    2 3 0
    -2 -3 -1
    2 3 1
    -2 -3 -1
    2 3 1
    -2 -3 -2
    2 3 2
    2 3 2
    -2 -3 -3
    2 3 3
    -2 -3 -4
    2 3 4
    2 3 4
    -2 -3 -5
    2 3 5
    2 3 5
    -2 -3 -6
    2 3 6
    2 3 6
    -2 -3 -7
    2 3 7
    2 3 7
    -2 -3 -8
    2 3 8
    2 3 8
    -2 -3 -9
    2 3 9
    2 3 9
    -2 -3 -10
    2 3 10
    2 3 10
    -2 -3 -11
    2 3 11
    2 3 11
    -2 -3 -12
    2 3 12
    2 3 12
    -2 -3 -13
    2 3 13
    2 3 13
    -2 -3 -14
    2 3 14
    -2 -4 10
    -2 -4 9
    -2 -4 8
    -2 -4 8
    -2 -4 7
    -2 -4 7
    -2 -4 6
    -2 -4 6
    2 4 -5
    -2 -4 5
    -2 -4 5
    -2 -4 4
    -2 -4 4
    2 4 -3
    2 4 -3
    -2 -4 3
    -2 -4 3
    -2 -4 2
    2 4 -2
    -2 -4 1
    2 4 -1
    -2 -4 0
    2 4 0
    -2 -4 -1
    2 4 1
    -2 -4 -1
    2 4 1
    -2 -4 -2
    -2 -4 -2
    2 4 2
    -2 -4 -3
    2 4 3
    2 4 3
    -2 -4 -4
    2 4 4
    2 4 4
    -2 -4 -5
    2 4 5
    2 4 5
    -2 -4 -6
    2 4 6
    2 4 6
    -2 -4 -7
    2 4 7
    2 4 7
    -2 -4 -8
    2 4 8
    2 4 8
    -2 -4 -9
    2 4 9
    2 4 9
    -2 -4 -10
    2 4 10
    2 4 10
    -2 -4 -11
    2 4 11
    2 4 11
    -2 -4 -12
    2 4 12
    2 4 12
    -2 -4 -13
    2 4 13
    2 4 13
    -2 -4 -14
    2 4 14
    -2 -5 9
    -2 -5 8
    -2 -5 8
    -2 -5 7
    -2 -5 7
    -2 -5 6
    -2 -5 6
    -2 -5 5
    -2 -5 5
    -2 -5 4
    -2 -5 4
    -2 -5 3
    2 5 -3
    -2 -5 2
    2 5 -2
    -2 -5 1
    2 5 -1
    -2 -5 0
    2 5 0
    -2 -5 -1
    2 5 1
    -2 -5 -1
    2 5 1
    -2 -5 -2
    -2 -5 -2
    2 5 2
    -2 -5 -3
    -2 -5 -3
    2 5 3
    -2 -5 -4
    -2 -5 -4
    2 5 4
    -2 -5 -5
    2 5 5
    2 5 5
    -2 -5 -6
    2 5 6
    2 5 6
    -2 -5 -7
    2 5 7
    2 5 7
    -2 -5 -8
    2 5 8
    2 5 8
    -2 -5 -9
    2 5 9
    2 5 9
    -2 -5 -10
    2 5 10
    2 5 10
    -2 -5 -11
    2 5 11
    2 5 11
    -2 -5 -12
    2 5 12
    2 5 12
    -2 -5 -13
    2 5 13
    2 5 13
    -2 -5 -14
    2 5 14
    2 5 14
    2 5 15
    -2 -6 8
    -2 -6 8
    -2 -6 7
    -2 -6 7
    -2 -6 6
    -2 -6 6
    -2 -6 5
    -2 -6 5
    -2 -6 4
    -2 -6 4
    -2 -6 3
    2 6 -3
    -2 -6 2
    2 6 -2
    -2 -6 1
    2 6 -1
    -2 -6 0
    2 6 0
    -2 -6 -1
    2 6 1
    -2 -6 -1
    2 6 1
    -2 -6 -2
    -2 -6 -2
    2 6 2
    -2 -6 -3
    -2 -6 -3
    2 6 3
    -2 -6 -4
    -2 -6 -4
    2 6 4
    -2 -6 -5
    -2 -6 -5
    2 6 5
    -2 -6 -6
    2 6 6
    2 6 6
    -2 -6 -7
    2 6 7
    2 6 7
    -2 -6 -8
    2 6 8
    2 6 8
    -2 -6 -9
    2 6 9
    2 6 9
    -2 -6 -10
    2 6 10
    -2 -6 -11
    2 6 11
    2 6 11
    -2 -6 -12
    2 6 12
    2 6 12
    -2 -6 -13
    2 6 13
    2 6 13
    -2 -6 -14
    2 6 14
    2 6 14
    -2 -6 -15
    2 6 15
    -2 -7 7
    -2 -7 7
    -2 -7 6
    -2 -7 6
    -2 -7 5
    -2 -7 5
    -2 -7 4
    -2 -7 4
    -2 -7 3
    2 7 -3
    -2 -7 2
    2 7 -2
    -2 -7 1
    2 7 -1
    -2 -7 0
    2 7 0
    -2 -7 -1
    2 7 1
    -2 -7 -1
    2 7 1
    -2 -7 -2
    -2 -7 -2
    2 7 2
    -2 -7 -3
    -2 -7 -3
    2 7 3
    -2 -7 -4
    -2 -7 -4
    2 7 4
    -2 -7 -5
    -2 -7 -5
    2 7 5
    -2 -7 -6
    -2 -7 -6
    2 7 6
    -2 -7 -7
    -2 -7 -7
    2 7 7
    -2 -7 -8
    2 7 8
    2 7 8
    -2 -7 -9
    2 7 9
    2 7 9
    -2 -7 -10
    2 7 10
    2 7 10
    -2 -7 -11
    2 7 11
    2 7 11
    -2 -7 -12
    2 7 12
    2 7 12
    -2 -7 -13
    2 7 13
    2 7 13
    -2 -7 -14
    2 7 14
    -2 -7 -15
    2 7 15
    -2 -8 7
    -2 -8 7
    -2 -8 6
    -2 -8 6
    -2 -8 5
    -2 -8 5
    -2 -8 4
    -2 -8 4
    -2 -8 3
    2 8 -3
    -2 -8 2
    2 8 -2
    -2 -8 1
    2 8 -1
    -2 -8 0
    2 8 0
    -2 -8 -1
    -2 -8 -1
    2 8 1
    -2 -8 -2
    -2 -8 -2
    2 8 2
    -2 -8 -3
    -2 -8 -3
    2 8 3
    -2 -8 -4
    -2 -8 -4
    2 8 4
    -2 -8 -5
    -2 -8 -5
    2 8 5
    -2 -8 -6
    -2 -8 -6
    2 8 6
    -2 -8 -7
    -2 -8 -7
    2 8 7
    -2 -8 -8
    -2 -8 -8
    2 8 8
    -2 -8 -9
    -2 -8 -9
    2 8 9
    -2 -8 -10
    2 8 10
    2 8 10
    -2 -8 -11
    2 8 11
    2 8 11
    -2 -8 -12
    2 8 12
    2 8 12
    -2 -8 -13
    2 8 13
    2 8 13
    -2 -8 -14
    2 8 14
    2 8 14
    -2 -8 -15
    2 8 15
    -2 -9 6
    -2 -9 6
    -2 -9 5
    -2 -9 5
    -2 -9 4
    -2 -9 4
    -2 -9 3
    2 9 -3
    -2 -9 2
    2 9 -2
    -2 -9 1
    2 9 -1
    -2 -9 0
    2 9 0
    -2 -9 -1
    2 9 1
    -2 -9 -2
    2 9 2
    -2 -9 -3
    -2 -9 -3
    2 9 3
    -2 -9 -4
    -2 -9 -4
    2 9 4
    -2 -9 -5
    -2 -9 -5
    2 9 5
    -2 -9 -6
    -2 -9 -6
    2 9 6
    -2 -9 -7
    -2 -9 -7
    2 9 7
    -2 -9 -8
    -2 -9 -8
    2 9 8
    -2 -9 -9
    -2 -9 -9
    2 9 9
    -2 -9 -10
    -2 -9 -10
    2 9 10
    -2 -9 -11
    -2 -9 -11
    2 9 11
    -2 -9 -12
    2 9 12
    -2 -9 -13
    -2 -9 -13
    2 9 13
    -2 -9 -14
    2 9 14
    -2 -10 4
    -2 -10 3
    2 10 -3
    -2 -10 2
    2 10 -2
    -2 -10 1
    2 10 -1
    -2 -10 0
    2 10 0
    2 10 1
    -2 -10 -2
    2 10 2
    -2 -10 -3
    -2 -10 -3
    2 10 3
    -2 -10 -4
    -2 -10 -4
    2 10 4
    -2 -10 -5
    -2 -10 -5
    2 10 5
    -2 -10 -6
    -2 -10 -6
    2 10 6
    -2 -10 -7
    -2 -10 -7
    2 10 7
    -2 -10 -8
    -2 -10 -8
    2 10 8
    -2 -10 -9
    -2 -10 -9
    2 10 9
    -2 -10 -10
    -2 -10 -10
    2 10 10
    -2 -10 -11
    -2 -10 -11
    2 10 11
    -2 -10 -12
    -2 -10 -12
    2 10 12
    -2 -10 -13
    -2 -10 -13
    2 10 13
    -2 -10 -14
    -2 -10 -14
    -2 -11 3
    2 11 -3
    -2 -11 2
    2 11 -2
    -2 -11 1
    2 11 -1
    -2 -11 0
    2 11 0
    -2 -11 -1
    2 11 1
    -2 -11 -2
    2 11 2
    -2 -11 -3
    2 11 3
    -2 -11 -4
    -2 -11 -4
    2 11 4
    -2 -11 -5
    -2 -11 -5
    2 11 5
    -2 -11 -6
    -2 -11 -6
    2 11 6
    -2 -11 -7
    -2 -11 -7
    2 11 7
    -2 -11 -8
    -2 -11 -8
    2 11 8
    -2 -11 -9
    -2 -11 -9
    2 11 9
    -2 -11 -10
    -2 -11 -10
    2 11 10
    -2 -11 -11
    -2 -11 -11
    -2 -11 -12
    -2 -11 -12
    2 11 12
    -2 -11 -13
    -2 -11 -13
    2 11 13
    -2 -11 -14
    -2 -11 -14
    2 11 14
    -2 -12 2
    2 12 -2
    -2 -12 1
    2 12 -1
    -2 -12 0
    2 12 0
    2 12 1
    -2 -12 -2
    2 12 2
    -2 -12 -3
    2 12 3
    -2 -12 -4
    2 12 4
    -2 -12 -5
    -2 -12 -5
    2 12 5
    -2 -12 -6
    -2 -12 -6
    2 12 6
    -2 -12 -7
    -2 -12 -7
    2 12 7
    -2 -12 -8
    -2 -12 -8
    2 12 8
    -2 -12 -9
    -2 -12 -9
    2 12 9
    -2 -12 -10
    -2 -12 -10
    2 12 10
    -2 -12 -11
    2 12 11
    -2 -12 -12
    -2 -12 -12
    2 12 12
    -2 -12 -13
    -2 -12 -13
    2 12 13
    -2 -13 0
    2 13 0
    -2 -13 -1
    2 13 1
    -2 -13 -2
    2 13 2
    -2 -13 -3
    2 13 3
    -2 -13 -4
    2 13 4
    -2 -13 -5
    2 13 5
    -2 -13 -6
    2 13 6
    -2 -13 -7
    -2 -13 -8
    -2 -13 -8
    2 13 8
    -2 -13 -9
    -2 -13 -9
    2 13 9
    -2 -13 -10
    -2 -13 -10
    2 13 10
    -2 -13 -11
    -2 -13 -11
    2 13 11
    -2 -13 -12
    -2 -13 -12
    2 13 12
    -2 -14 -2
    2 14 2
    -2 -14 -3
    2 14 3
    -2 -14 -4
    2 14 4
    -2 -14 -5
    2 14 5
    -2 -14 -6
    2 14 6
    -2 -14 -7
    2 14 7
    -2 -14 -8
    -2 -14 -8
    2 14 8
    -2 -14 -9
    -2 -14 -9
    2 14 9
    -2 -14 -10
    -2 -14 -10
    2 14 10
    -2 -14 -11
    -2 -14 -11
    2 14 11
    -2 -15 -6
    2 15 6
    -2 -15 -7
    2 15 7
    -2 -15 -8
    2 15 8
    3 -14 -8
    -3 14 8
    3 -14 -7
    3 -14 -7
    -3 14 7
    3 -14 -6
    3 -14 -6
    -3 14 6
    3 -14 -5
    3 -14 -5
    -3 14 5
    3 -14 -4
    3 -14 -4
    -3 14 4
    3 -14 -3
    3 -14 -3
    -3 14 3
    3 -14 -2
    -3 14 2
    3 -13 -9
    -3 13 9
    3 -13 -8
    3 -13 -8
    -3 13 8
    3 -13 -7
    -3 13 7
    3 -13 -6
    3 -13 -6
    -3 13 6
    3 -13 -5
    -3 13 5
    3 -13 -4
    3 -13 -4
    -3 13 4
    3 -13 -3
    3 -13 -3
    -3 13 3
    3 -13 -2
    3 -13 -2
    -3 13 2
    3 -13 -1
    -3 13 1
    3 -13 0
    -3 13 0
    3 -13 1
    -3 13 -1
    3 -12 -11
    -3 12 11
    3 -12 -10
    3 -12 -9
    3 -12 -8
    -3 12 8
    3 -12 -7
    3 -12 -7
    -3 12 7
    3 -12 -6
    3 -12 -6
    -3 12 6
    3 -12 -5
    3 -12 -5
    -3 12 5
    3 -12 -4
    3 -12 -4
    -3 12 4
    3 -12 -3
    3 -12 -3
    -3 12 3
    3 -12 -2
    3 -12 -2
    -3 12 2
    3 -12 -1
    3 -12 -1
    -3 12 1
    3 -12 0
    3 -12 0
    -3 12 0
    3 -12 1
    -3 12 -1
    3 -12 2
    -3 12 -2
    3 -12 3
    -3 12 -3
    3 -11 -11
    -3 11 11
    3 -11 -10
    -3 11 10
    3 -11 -9
    -3 11 9
    3 -11 -8
    3 -11 -8
    -3 11 8
    3 -11 -7
    3 -11 -7
    3 -11 -6
    3 -11 -6
    -3 11 6
    3 -11 -5
    3 -11 -5
    -3 11 5
    3 -11 -4
    3 -11 -4
    -3 11 4
    3 -11 -3
    3 -11 -3
    -3 11 3
    3 -11 -2
    3 -11 -2
    -3 11 2
    3 -11 -1
    3 -11 -1
    -3 11 1
    3 -11 0
    3 -11 0
    -3 11 0
    3 -11 1
    3 -11 1
    -3 11 -1
    3 -11 2
    -3 11 -2
    3 -11 3
    -3 11 -3
    3 -11 4
    3 -10 -12
    -3 10 12
    3 -10 -11
    -3 10 11
    3 -10 -10
    -3 10 10
    3 -10 -9
    -3 10 9
    3 -10 -8
    -3 10 8
    3 -10 -7
    3 -10 -7
    -3 10 7
    3 -10 -6
    -3 10 6
    3 -10 -5
    3 -10 -5
    -3 10 5
    3 -10 -4
    3 -10 -4
    -3 10 4
    3 -10 -3
    3 -10 -3
    3 -10 -2
    3 -10 -2
    -3 10 2
    3 -10 -1
    3 -10 -1
    -3 10 1
    3 -10 0
    3 -10 0
    -3 10 0
    3 -10 1
    3 -10 1
    -3 10 -1
    3 -10 2
    3 -10 2
    -3 10 -2
    3 -10 3
    -3 10 -3
    3 -10 4
    3 -10 4
    3 -10 5
    3 -10 5
    3 -10 6
    3 -10 6
    3 -9 -12
    -3 9 12
    3 -9 -11
    -3 9 11
    3 -9 -10
    -3 9 10
    3 -9 -9
    -3 9 9
    3 -9 -8
    -3 9 8
    3 -9 -7
    3 -9 -7
    -3 9 7
    3 -9 -6
    3 -9 -6
    -3 9 6
    3 -9 -5
    3 -9 -5
    -3 9 5
    3 -9 -4
    3 -9 -4
    -3 9 4
    3 -9 -3
    3 -9 -3
    -3 9 3
    3 -9 -2
    3 -9 -2
    -3 9 2
    3 -9 -1
    3 -9 -1
    -3 9 1
    3 -9 0
    3 -9 0
    -3 9 0
    3 -9 1
    3 -9 1
    -3 9 -1
    3 -9 2
    3 -9 2
    -3 9 -2
    3 -9 3
    3 -9 3
    -3 9 -3
    3 -9 4
    3 -9 4
    3 -9 5
    3 -9 5
    3 -9 6
    3 -9 6
    3 -9 7
    3 -9 7
    3 -8 -12
    -3 8 12
    3 -8 -11
    -3 8 11
    3 -8 -10
    -3 8 10
    3 -8 -9
    -3 8 9
    3 -8 -8
    -3 8 8
    3 -8 -7
    3 -8 -7
    -3 8 7
    3 -8 -6
    3 -8 -6
    -3 8 6
    3 -8 -5
    3 -8 -5
    -3 8 5
    3 -8 -4
    3 -8 -4
    -3 8 4
    3 -8 -3
    3 -8 -3
    -3 8 3
    3 -8 -2
    3 -8 -2
    -3 8 2
    3 -8 -1
    3 -8 -1
    -3 8 1
    3 -8 0
    3 -8 0
    -3 8 0
    3 -8 1
    3 -8 1
    -3 8 -1
    3 -8 2
    3 -8 2
    -3 8 -2
    3 -8 3
    3 -8 3
    -3 8 -3
    -3 8 -4
    3 -8 4
    -3 8 -5
    3 -8 5
    3 -8 5
    3 -8 6
    3 -8 6
    3 -8 7
    3 -8 7
    3 -8 8
    3 -8 8
    3 -7 -12
    -3 7 12
    3 -7 -11
    -3 7 11
    3 -7 -10
    -3 7 10
    3 -7 -9
    -3 7 9
    3 -7 -8
    -3 7 8
    3 -7 -7
    3 -7 -7
    -3 7 7
    3 -7 -6
    3 -7 -6
    -3 7 6
    3 -7 -5
    3 -7 -5
    -3 7 5
    3 -7 -4
    3 -7 -4
    -3 7 4
    3 -7 -3
    3 -7 -3
    -3 7 3
    3 -7 -2
    3 -7 -2
    -3 7 2
    3 -7 -1
    3 -7 -1
    3 -7 0
    3 -7 0
    -3 7 0
    3 -7 1
    3 -7 1
    -3 7 -1
    3 -7 2
    3 -7 2
    -3 7 -2
    3 -7 3
    3 -7 3
    -3 7 -3
    -3 7 -4
    3 -7 4
    3 -7 4
    -3 7 -5
    3 -7 5
    3 -7 5
    -3 7 -6
    3 -7 6
    3 -7 6
    3 -7 7
    3 -7 7
    3 -7 8
    3 -7 8
    3 -7 9
    3 -7 9
    3 -6 -12
    -3 6 12
    3 -6 -11
    -3 6 11
    3 -6 -10
    -3 6 10
    3 -6 -9
    -3 6 9
    3 -6 -8
    -3 6 8
    3 -6 -7
    3 -6 -7
    -3 6 7
    3 -6 -6
    3 -6 -6
    -3 6 6
    3 -6 -5
    3 -6 -5
    -3 6 5
    3 -6 -4
    3 -6 -4
    -3 6 4
    3 -6 -3
    3 -6 -3
    -3 6 3
    3 -6 -2
    3 -6 -2
    -3 6 2
    3 -6 -1
    3 -6 -1
    -3 6 1
    3 -6 0
    3 -6 0
    -3 6 0
    3 -6 1
    3 -6 1
    -3 6 -1
    3 -6 2
    3 -6 2
    -3 6 -2
    3 -6 3
    3 -6 3
    -3 6 -3
    -3 6 -4
    3 -6 4
    3 -6 4
    -3 6 -5
    3 -6 5
    3 -6 5
    -3 6 -6
    3 -6 6
    3 -6 6
    -3 6 -7
    3 -6 7
    3 -6 7
    -3 6 -8
    3 -6 8
    3 -6 8
    3 -6 9
    3 -6 9
    3 -6 10
    3 -6 10
    3 -5 -12
    -3 5 12
    3 -5 -11
    -3 5 11
    3 -5 -10
    -3 5 10
    3 -5 -9
    -3 5 9
    3 -5 -8
    -3 5 8
    3 -5 -7
    3 -5 -7
    -3 5 7
    3 -5 -6
    -3 5 6
    3 -5 -5
    3 -5 -5
    -3 5 5
    3 -5 -4
    3 -5 -4
    -3 5 4
    3 -5 -3
    3 -5 -3
    -3 5 3
    3 -5 -2
    3 -5 -2
    -3 5 2
    3 -5 -1
    3 -5 -1
    -3 5 1
    3 -5 0
    3 -5 0
    -3 5 0
    3 -5 1
    3 -5 1
    -3 5 -1
    3 -5 2
    3 -5 2
    -3 5 -2
    3 -5 3
    3 -5 3
    -3 5 -4
    3 -5 4
    3 -5 4
    -3 5 -5
    3 -5 5
    3 -5 5
    -3 5 -6
    3 -5 6
    3 -5 6
    -3 5 -7
    3 -5 7
    3 -5 7
    -3 5 -8
    3 -5 8
    3 -5 8
    -3 5 -9
    3 -5 9
    3 -5 9
    3 -5 10
    3 -5 10
    3 -4 -12
    -3 4 12
    3 -4 -11
    -3 4 11
    3 -4 -10
    -3 4 10
    3 -4 -9
    -3 4 9
    3 -4 -8
    -3 4 8
    3 -4 -7
    -3 4 7
    3 -4 -6
    3 -4 -6
    -3 4 6
    3 -4 -5
    3 -4 -5
    3 -4 -5
    -3 4 5
    3 -4 -4
    3 -4 -4
    -3 4 4
    3 -4 -3
    3 -4 -3
    -3 4 3
    3 -4 -2
    3 -4 -2
    -3 4 2
    3 -4 -1
    3 -4 -1
    -3 4 1
    3 -4 0
    3 -4 1
    3 -4 1
    -3 4 -1
    3 -4 2
    3 -4 2
    -3 4 -2
    3 -4 3
    3 -4 3
    3 -4 3
    -3 4 -4
    3 -4 4
    3 -4 4
    -3 4 -5
    3 -4 5
    3 -4 5
    -3 4 -6
    3 -4 6
    3 -4 6
    -3 4 -7
    3 -4 7
    3 -4 7
    -3 4 -8
    3 -4 8
    3 -4 8
    -3 4 -9
    3 -4 9
    3 -4 9
    -3 4 -10
    3 -4 10
    3 -4 10
    3 -4 11
    3 -4 11
    3 -3 -12
    -3 3 12
    3 -3 -11
    -3 3 11
    3 -3 -10
    -3 3 10
    3 -3 -9
    -3 3 9
    3 -3 -8
    -3 3 8
    3 -3 -7
    -3 3 7
    3 -3 -6
    -3 3 6
    3 -3 -5
    -3 3 5
    3 -3 -4
    3 -3 -4
    3 -3 -4
    -3 3 4
    3 -3 -3
    -3 3 3
    -3 3 3
    3 -3 -2
    3 -3 -2
    -3 3 2
    3 -3 -1
    -3 3 1
    3 -3 0
    3 -3 0
    -3 3 0
    3 -3 0
    3 -3 1
    3 -3 1
    -3 3 -1
    3 -3 1
    3 -3 2
    3 -3 2
    -3 3 -2
    3 -3 3
    3 -3 3
    3 -3 3
    -3 3 -4
    3 -3 4
    3 -3 4
    -3 3 -5
    3 -3 5
    3 -3 5
    -3 3 -6
    3 -3 6
    3 -3 6
    -3 3 -7
    3 -3 7
    3 -3 7
    -3 3 -8
    3 -3 8
    3 -3 8
    -3 3 -9
    3 -3 9
    3 -3 9
    -3 3 -10
    3 -3 10
    3 -3 10
    -3 3 -11
    3 -3 11
    3 -3 11
    3 -3 12
    3 -3 12
    3 -2 -12
    -3 2 12
    3 -2 -11
    -3 2 11
    3 -2 -10
    3 -2 -9
    -3 2 9
    3 -2 -8
    -3 2 8
    3 -2 -7
    -3 2 7
    3 -2 -6
    -3 2 6
    3 -2 -5
    -3 2 5
    3 -2 -4
    -3 2 4
    3 -2 -3
    -3 2 3
    3 -2 -2
    -3 2 2
    -3 2 2
    3 -2 -1
    3 -2 -1
    -3 2 1
    3 -2 0
    -3 2 0
    3 -2 0
    3 -2 1
    3 -2 1
    -3 2 -1
    3 -2 1
    3 -2 2
    3 -2 2
    3 -2 2
    3 -2 3
    3 -2 3
    3 -2 3
    -3 2 -4
    3 -2 4
    3 -2 4
    -3 2 -5
    3 -2 5
    3 -2 5
    -3 2 -6
    3 -2 6
    3 -2 6
    -3 2 -7
    3 -2 7
    3 -2 7
    -3 2 -8
    3 -2 8
    3 -2 8
    -3 2 -9
    3 -2 9
    3 -2 9
    -3 2 -10
    3 -2 10
    3 -2 10
    -3 2 -11
    3 -2 11
    3 -2 11
    -3 2 -12
    3 -2 12
    3 -2 12
    3 -1 -11
    -3 1 11
    3 -1 -10
    -3 1 10
    3 -1 -9
    -3 1 9
    3 -1 -8
    -3 1 8
    3 -1 -7
    -3 1 7
    -3 1 7
    -3 1 6
    3 -1 -6
    -3 1 6
    3 -1 -5
    -3 1 5
    -3 1 5
    3 -1 -4
    -3 1 4
    3 -1 -3
    -3 1 3
    3 -1 -2
    -3 1 2
    -3 1 2
    -3 1 2
    3 -1 -1
    3 -1 -1
    -3 1 1
    -3 1 1
    3 -1 0
    3 -1 0
    -3 1 0
    3 -1 0
    3 -1 1
    3 -1 1
    3 -1 2
    3 -1 2
    3 -1 2
    3 -1 2
    3 -1 3
    3 -1 3
    3 -1 3
    -3 1 -3
    -3 1 -4
    3 -1 4
    3 -1 4
    -3 1 -5
    3 -1 5
    3 -1 5
    -3 1 -6
    3 -1 6
    3 -1 6
    -3 1 -7
    3 -1 7
    3 -1 7
    -3 1 -8
    3 -1 8
    3 -1 8
    -3 1 -9
    3 -1 9
    3 -1 9
    -3 1 -10
    3 -1 10
    3 -1 10
    -3 1 -11
    3 -1 11
    3 -1 11
    -3 1 -12
    3 -1 12
    -3 1 -13
    3 -1 13
    3 -1 13
    -3 0 11
    3 0 -10
    -3 0 10
    3 0 -9
    -3 0 9
    3 0 -8
    -3 0 8
    3 0 -7
    -3 0 7
    -3 0 7
    3 0 -6
    -3 0 6
    -3 0 6
    3 0 -5
    -3 0 5
    -3 0 5
    3 0 -4
    -3 0 4
    3 0 -4
    -3 0 4
    3 0 -3
    -3 0 3
    -3 0 3
    -3 0 3
    3 0 -2
    -3 0 2
    -3 0 2
    -3 0 2
    3 0 -1
    3 0 -1
    -3 0 1
    -3 0 1
    3 0 0
    3 0 0
    -3 0 0
    3 0 1
    3 0 1
    3 0 1
    -3 0 -1
    3 0 2
    3 0 2
    -3 0 -3
    3 0 3
    3 0 3
    -3 0 -3
    -3 0 -4
    3 0 4
    3 0 4
    -3 0 -5
    3 0 5
    3 0 5
    -3 0 -6
    3 0 6
    3 0 6
    -3 0 -7
    3 0 7
    3 0 7
    -3 0 -8
    3 0 8
    3 0 8
    -3 0 -9
    3 0 9
    3 0 9
    -3 0 -10
    3 0 10
    3 0 10
    -3 0 -11
    3 0 11
    3 0 11
    -3 0 -12
    3 0 12
    3 0 12
    -3 0 -13
    3 0 13
    3 0 13
    -3 -1 11
    -3 -1 10
    3 1 -9
    -3 -1 9
    3 1 -8
    -3 -1 8
    3 1 -7
    -3 -1 7
    -3 -1 7
    3 1 -6
    -3 -1 6
    -3 -1 6
    3 1 -5
    -3 -1 5
    -3 -1 5
    3 1 -4
    -3 -1 4
    -3 -1 4
    3 1 -3
    -3 -1 3
    -3 -1 3
    3 1 -2
    -3 -1 2
    -3 -1 2
    3 1 -1
    -3 -1 1
    -3 -1 1
    3 1 0
    3 1 0
    3 1 0
    3 1 1
    3 1 1
    3 1 1
    3 1 2
    3 1 2
    -3 -1 -3
    3 1 3
    3 1 3
    -3 -1 -4
    3 1 4
    3 1 4
    -3 -1 -5
    3 1 5
    3 1 5
    -3 -1 -6
    3 1 6
    3 1 6
    -3 -1 -7
    3 1 7
    3 1 7
    -3 -1 -8
    3 1 8
    3 1 8
    -3 -1 -9
    3 1 9
    3 1 9
    -3 -1 -10
    3 1 10
    3 1 10
    -3 -1 -11
    3 1 11
    3 1 11
    -3 -1 -12
    3 1 12
    3 1 12
    -3 -1 -13
    3 1 13
    3 1 13
    -3 -1 -14
    3 1 14
    3 1 14
    -3 -2 10
    -3 -2 9
    -3 -2 8
    3 2 -7
    -3 -2 7
    -3 -2 7
    3 2 -6
    -3 -2 6
    -3 -2 6
    3 2 -5
    -3 -2 5
    -3 -2 5
    3 2 -4
    -3 -2 4
    -3 -2 4
    3 2 -3
    -3 -2 3
    -3 -2 3
    3 2 -2
    -3 -2 2
    -3 -2 2
    3 2 -1
    -3 -2 1
    3 2 -1
    3 2 0
    -3 -2 0
    3 2 0
    3 2 1
    3 2 1
    3 2 1
    -3 -2 -2
    3 2 2
    3 2 2
    -3 -2 -3
    3 2 3
    3 2 3
    -3 -2 -5
    3 2 5
    3 2 5
    -3 -2 -6
    3 2 6
    3 2 6
    -3 -2 -7
    3 2 7
    3 2 7
    -3 -2 -8
    3 2 8
    3 2 8
    -3 -2 -9
    3 2 9
    3 2 9
    -3 -2 -10
    3 2 10
    3 2 10
    -3 -2 -11
    3 2 11
    3 2 11
    3 2 12
    3 2 12
    -3 -2 -13
    3 2 13
    3 2 13
    -3 -2 -14
    3 2 14
    3 2 14
    -3 -3 10
    -3 -3 9
    -3 -3 8
    -3 -3 7
    -3 -3 7
    -3 -3 6
    -3 -3 6
    3 3 -5
    -3 -3 5
    -3 -3 5
    3 3 -4
    -3 -3 4
    -3 -3 4
    3 3 -3
    -3 -3 3
    -3 -3 3
    -3 -3 2
    -3 -3 2
    -3 -3 1
    -3 -3 1
    3 3 -1
    -3 -3 0
    -3 -3 0
    -3 -3 0
    3 3 0
    -3 -3 -1
    -3 -3 -1
    3 3 1
    -3 -3 -2
    3 3 2
    3 3 2
    -3 -3 -3
    3 3 3
    3 3 3
    -3 -3 -4
    3 3 4
    3 3 4
    -3 -3 -5
    3 3 5
    3 3 5
    -3 -3 -6
    3 3 6
    3 3 6
    -3 -3 -7
    3 3 7
    3 3 7
    -3 -3 -8
    3 3 8
    3 3 8
    -3 -3 -9
    3 3 9
    3 3 9
    -3 -3 -10
    3 3 10
    -3 -3 -11
    3 3 11
    3 3 11
    -3 -3 -12
    3 3 12
    3 3 12
    -3 -3 -13
    3 3 13
    3 3 13
    -3 -3 -14
    3 3 14
    3 3 14
    -3 -4 9
    -3 -4 8
    -3 -4 7
    -3 -4 7
    -3 -4 6
    -3 -4 5
    -3 -4 5
    3 4 -4
    -3 -4 4
    -3 -4 4
    -3 -4 3
    -3 -4 3
    -3 -4 3
    -3 -4 2
    3 4 -2
    -3 -4 1
    3 4 -1
    -3 -4 0
    -3 -4 0
    -3 -4 0
    3 4 0
    -3 -4 -1
    -3 -4 -1
    -3 -4 -1
    3 4 1
    -3 -4 -2
    -3 -4 -2
    3 4 2
    -3 -4 -3
    3 4 3
    3 4 3
    -3 -4 -4
    3 4 4
    -3 -4 -5
    3 4 5
    3 4 5
    -3 -4 -6
    3 4 6
    3 4 6
    -3 -4 -7
    3 4 7
    3 4 7
    -3 -4 -8
    3 4 8
    3 4 8
    -3 -4 -9
    3 4 9
    3 4 9
    -3 -4 -10
    3 4 10
    3 4 10
    -3 -4 -11
    3 4 11
    3 4 11
    -3 -4 -12
    3 4 12
    3 4 12
    -3 -4 -13
    3 4 13
    3 4 13
    -3 -4 -14
    3 4 14
    3 4 14
    -3 -4 -15
    3 4 15
    -3 -5 8
    -3 -5 7
    -3 -5 7
    -3 -5 6
    -3 -5 6
    -3 -5 5
    -3 -5 5
    -3 -5 4
    -3 -5 4
    -3 -5 3
    -3 -5 3
    -3 -5 2
    3 5 -2
    -3 -5 1
    3 5 -1
    -3 -5 0
    3 5 0
    -3 -5 -1
    -3 -5 -1
    -3 -5 -1
    3 5 1
    -3 -5 -2
    -3 -5 -2
    3 5 2
    -3 -5 -3
    -3 -5 -3
    3 5 3
    -3 -5 -4
    3 5 4
    3 5 4
    -3 -5 -5
    3 5 5
    3 5 5
    -3 -5 -6
    3 5 6
    -3 -5 -7
    3 5 7
    3 5 7
    -3 -5 -8
    3 5 8
    3 5 8
    -3 -5 -9
    3 5 9
    3 5 9
    -3 -5 -10
    3 5 10
    3 5 10
    -3 -5 -11
    3 5 11
    3 5 11
    -3 -5 -12
    3 5 12
    3 5 12
    -3 -5 -13
    3 5 13
    3 5 13
    -3 -5 -14
    3 5 14
    3 5 14
    -3 -5 -15
    3 5 15
    3 5 15
    -3 -6 8
    -3 -6 7
    -3 -6 7
    -3 -6 6
    -3 -6 6
    -3 -6 5
    -3 -6 5
    -3 -6 4
    -3 -6 4
    -3 -6 3
    3 6 -3
    -3 -6 2
    3 6 -2
    -3 -6 1
    3 6 -1
    -3 -6 0
    3 6 0
    -3 -6 -1
    -3 -6 -1
    3 6 1
    -3 -6 -2
    -3 -6 -2
    3 6 2
    -3 -6 -3
    -3 -6 -3
    3 6 3
    -3 -6 -4
    -3 -6 -4
    3 6 4
    -3 -6 -5
    3 6 5
    -3 -6 -6
    3 6 6
    3 6 6
    -3 -6 -7
    3 6 7
    3 6 7
    -3 -6 -8
    3 6 8
    -3 -6 -9
    3 6 9
    3 6 9
    -3 -6 -10
    3 6 10
    3 6 10
    -3 -6 -11
    3 6 11
    3 6 11
    -3 -6 -12
    3 6 12
    3 6 12
    -3 -6 -13
    3 6 13
    3 6 13
    3 6 14
    3 6 14
    -3 -6 -15
    3 6 15
    3 6 15
    -3 -7 7
    -3 -7 6
    -3 -7 6
    -3 -7 5
    -3 -7 5
    -3 -7 4
    -3 -7 4
    -3 -7 3
    3 7 -3
    -3 -7 2
    3 7 -2
    -3 -7 1
    3 7 -1
    -3 -7 0
    3 7 0
    -3 -7 -1
    3 7 1
    -3 -7 -2
    -3 -7 -2
    3 7 2
    -3 -7 -3
    -3 -7 -3
    3 7 3
    -3 -7 -4
    -3 -7 -4
    3 7 4
    -3 -7 -5
    -3 -7 -5
    3 7 5
    -3 -7 -6
    -3 -7 -6
    3 7 6
    -3 -7 -7
    3 7 7
    3 7 7
    -3 -7 -8
    3 7 8
    3 7 8
    -3 -7 -9
    3 7 9
    3 7 9
    -3 -7 -10
    3 7 10
    3 7 10
    -3 -7 -11
    3 7 11
    3 7 11
    -3 -7 -12
    3 7 12
    3 7 12
    -3 -7 -13
    3 7 13
    3 7 13
    -3 -7 -14
    3 7 14
    3 7 14
    -3 -7 -15
    3 7 15
    3 7 15
    -3 -8 6
    -3 -8 6
    -3 -8 5
    -3 -8 5
    -3 -8 4
    -3 -8 4
    -3 -8 3
    3 8 -3
    -3 -8 2
    3 8 -2
    -3 -8 1
    3 8 -1
    -3 -8 0
    3 8 0
    -3 -8 -1
    3 8 1
    -3 -8 -2
    -3 -8 -2
    3 8 2
    -3 -8 -3
    -3 -8 -3
    3 8 3
    -3 -8 -4
    3 8 4
    -3 -8 -5
    -3 -8 -5
    3 8 5
    -3 -8 -6
    -3 -8 -6
    3 8 6
    -3 -8 -7
    -3 -8 -7
    3 8 7
    -3 -8 -8
    -3 -8 -8
    3 8 8
    -3 -8 -9
    3 8 9
    3 8 9
    -3 -8 -10
    3 8 10
    3 8 10
    -3 -8 -11
    3 8 11
    3 8 11
    -3 -8 -12
    3 8 12
    3 8 12
    -3 -8 -13
    3 8 13
    3 8 13
    -3 -8 -14
    3 8 14
    3 8 14
    -3 -8 -15
    3 8 15
    3 8 15
    -3 -9 5
    -3 -9 5
    -3 -9 4
    -3 -9 4
    -3 -9 3
    3 9 -3
    -3 -9 2
    3 9 -2
    -3 -9 1
    3 9 -1
    -3 -9 0
    3 9 0
    -3 -9 -1
    3 9 1
    -3 -9 -2
    3 9 2
    -3 -9 -3
    -3 -9 -3
    3 9 3
    -3 -9 -4
    3 9 4
    -3 -9 -5
    -3 -9 -5
    3 9 5
    -3 -9 -6
    -3 -9 -6
    3 9 6
    -3 -9 -7
    -3 -9 -7
    3 9 7
    -3 -9 -8
    -3 -9 -8
    3 9 8
    -3 -9 -9
    -3 -9 -9
    3 9 9
    -3 -9 -10
    -3 -9 -10
    3 9 10
    -3 -9 -11
    -3 -9 -11
    3 9 11
    -3 -9 -12
    3 9 12
    3 9 12
    -3 -9 -13
    3 9 13
    3 9 13
    -3 -9 -14
    3 9 14
    3 9 14
    -3 -9 -15
    3 9 15
    3 9 15
    -3 -10 4
    -3 -10 4
    -3 -10 3
    -3 -10 2
    -3 -10 1
    3 10 -1
    -3 -10 0
    3 10 0
    -3 -10 -1
    3 10 1
    -3 -10 -2
    3 10 2
    -3 -10 -3
    3 10 3
    -3 -10 -4
    -3 -10 -4
    3 10 4
    -3 -10 -5
    -3 -10 -5
    3 10 5
    -3 -10 -6
    -3 -10 -6
    3 10 6
    -3 -10 -7
    3 10 7
    -3 -10 -8
    -3 -10 -8
    3 10 8
    -3 -10 -9
    -3 -10 -9
    3 10 9
    -3 -10 -10
    -3 -10 -10
    3 10 10
    -3 -10 -11
    -3 -10 -11
    3 10 11
    -3 -10 -12
    -3 -10 -12
    3 10 12
    -3 -10 -13
    -3 -10 -13
    3 10 13
    -3 -10 -14
    -3 -10 -14
    3 10 14
    -3 -11 3
    -3 -11 3
    -3 -11 2
    3 11 -2
    -3 -11 1
    3 11 -1
    -3 -11 0
    -3 -11 -1
    -3 -11 -2
    3 11 2
    -3 -11 -3
    3 11 3
    -3 -11 -4
    3 11 4
    -3 -11 -5
    -3 -11 -5
    3 11 5
    -3 -11 -6
    3 11 6
    -3 -11 -7
    -3 -11 -7
    3 11 7
    -3 -11 -8
    -3 -11 -8
    3 11 8
    -3 -11 -9
    -3 -11 -9
    3 11 9
    -3 -11 -10
    3 11 10
    -3 -11 -11
    -3 -11 -11
    3 11 11
    -3 -11 -12
    -3 -11 -12
    3 11 12
    -3 -11 -13
    3 11 13
    -3 -11 -14
    -3 -11 -14
    3 11 14
    -3 -12 1
    3 12 -1
    -3 -12 0
    3 12 0
    -3 -12 -1
    3 12 1
    -3 -12 -2
    3 12 2
    -3 -12 -3
    -3 -12 -4
    3 12 4
    -3 -12 -5
    3 12 5
    -3 -12 -6
    -3 -12 -6
    3 12 6
    -3 -12 -7
    -3 -12 -7
    3 12 7
    -3 -12 -8
    -3 -12 -8
    3 12 8
    -3 -12 -9
    -3 -12 -9
    3 12 9
    -3 -12 -10
    -3 -12 -10
    3 12 10
    -3 -12 -11
    -3 -12 -11
    3 12 11
    -3 -12 -12
    -3 -12 -12
    3 12 12
    -3 -12 -13
    -3 -12 -13
    3 12 13
    -3 -13 -1
    3 13 1
    -3 -13 -2
    3 13 2
    -3 -13 -3
    3 13 3
    -3 -13 -4
    3 13 4
    -3 -13 -5
    3 13 5
    -3 -13 -6
    3 13 6
    -3 -13 -7
    3 13 7
    -3 -13 -8
    -3 -13 -8
    3 13 8
    -3 -13 -9
    -3 -13 -9
    3 13 9
    -3 -13 -10
    -3 -13 -10
    3 13 10
    -3 -13 -11
    -3 -13 -11
    3 13 11
    -3 -13 -12
    -3 -13 -12
    3 13 12
    -3 -14 -3
    3 14 3
    -3 -14 -4
    3 14 4
    -3 -14 -5
    3 14 5
    -3 -14 -6
    3 14 6
    -3 -14 -7
    3 14 7
    -3 -14 -8
    3 14 8
    -3 -14 -9
    -3 -14 -9
    3 14 9
    -3 -14 -10
    -3 -14 -10
    3 14 10
    -3 -14 -11
    -3 -14 -11
    3 14 11
    4 -14 -6
    4 -14 -6
    4 -14 -5
    4 -14 -5
    -4 14 5
    4 -14 -4
    4 -14 -4
    4 -14 -3
    4 -14 -3
    4 -13 -8
    -4 13 8
    4 -13 -7
    -4 13 7
    4 -13 -6
    4 -13 -6
    -4 13 6
    4 -13 -5
    4 -13 -5
    -4 13 5
    4 -13 -4
    4 -13 -4
    -4 13 4
    4 -13 -3
    4 -13 -3
    -4 13 3
    4 -13 -2
    4 -13 -2
    4 -13 -1
    4 -13 -1
    4 -13 0
    4 -12 -10
    -4 12 10
    4 -12 -9
    -4 12 9
    4 -12 -8
    -4 12 8
    4 -12 -7
    -4 12 7
    4 -12 -6
    4 -12 -6
    -4 12 6
    4 -12 -5
    4 -12 -5
    -4 12 5
    4 -12 -4
    4 -12 -4
    -4 12 4
    4 -12 -3
    4 -12 -3
    -4 12 3
    4 -12 -2
    4 -12 -2
    -4 12 2
    4 -12 -1
    4 -12 -1
    -4 12 1
    4 -12 0
    4 -12 0
    4 -12 1
    4 -12 2
    4 -12 3
    4 -11 -10
    -4 11 10
    4 -11 -9
    -4 11 9
    4 -11 -8
    -4 11 8
    4 -11 -7
    -4 11 7
    4 -11 -6
    4 -11 -6
    -4 11 6
    4 -11 -5
    4 -11 -5
    -4 11 5
    4 -11 -4
    4 -11 -4
    -4 11 4
    4 -11 -3
    4 -11 -3
    -4 11 3
    4 -11 -2
    4 -11 -2
    -4 11 2
    4 -11 -1
    4 -11 -1
    -4 11 1
    4 -11 0
    4 -11 0
    -4 11 0
    4 -11 1
    4 -11 1
    -4 11 -1
    4 -11 2
    4 -11 2
    4 -11 3
    4 -11 4
    4 -10 -11
    -4 10 11
    4 -10 -10
    -4 10 10
    4 -10 -9
    -4 10 9
    4 -10 -8
    -4 10 8
    4 -10 -7
    -4 10 7
    4 -10 -6
    4 -10 -6
    -4 10 6
    4 -10 -5
    4 -10 -5
    -4 10 5
    4 -10 -4
    4 -10 -4
    -4 10 4
    4 -10 -3
    4 -10 -3
    -4 10 3
    4 -10 -2
    4 -10 -2
    4 -10 -1
    4 -10 -1
    -4 10 1
    4 -10 0
    4 -10 0
    -4 10 0
    4 -10 1
    4 -10 1
    -4 10 -1
    4 -10 2
    4 -10 2
    -4 10 -2
    4 -10 3
    4 -10 3
    -4 10 -3
    4 -10 4
    4 -10 5
    4 -10 6
    4 -9 -11
    -4 9 11
    4 -9 -10
    -4 9 10
    4 -9 -9
    -4 9 9
    4 -9 -8
    4 -9 -7
    -4 9 7
    4 -9 -6
    4 -9 -6
    -4 9 6
    4 -9 -5
    4 -9 -5
    4 -9 -4
    4 -9 -4
    -4 9 4
    4 -9 -3
    4 -9 -3
    -4 9 3
    4 -9 -2
    4 -9 -2
    -4 9 2
    4 -9 -1
    4 -9 -1
    -4 9 1
    4 -9 0
    4 -9 0
    4 -9 1
    4 -9 1
    -4 9 -1
    4 -9 2
    4 -9 2
    -4 9 -2
    4 -9 3
    4 -9 3
    -4 9 -3
    -4 9 -4
    4 -9 4
    4 -9 4
    4 -9 5
    4 -9 6
    4 -9 7
    4 -8 -12
    -4 8 12
    4 -8 -11
    -4 8 11
    4 -8 -10
    -4 8 10
    4 -8 -9
    -4 8 9
    4 -8 -8
    -4 8 8
    4 -8 -7
    -4 8 7
    4 -8 -6
    4 -8 -6
    -4 8 6
    4 -8 -5
    4 -8 -5
    -4 8 5
    4 -8 -4
    4 -8 -4
    -4 8 4
    4 -8 -3
    -4 8 3
    4 -8 -2
    4 -8 -2
    -4 8 2
    4 -8 -1
    -4 8 1
    4 -8 0
    4 -8 0
    -4 8 0
    4 -8 1
    4 -8 1
    -4 8 -1
    4 -8 2
    4 -8 2
    -4 8 -2
    4 -8 3
    4 -8 3
    -4 8 -3
    -4 8 -4
    4 -8 4
    4 -8 4
    -4 8 -5
    4 -8 5
    4 -8 5
    -4 8 -6
    4 -8 6
    4 -8 7
    4 -8 8
    4 -7 -12
    -4 7 12
    4 -7 -11
    -4 7 11
    4 -7 -10
    -4 7 10
    4 -7 -9
    -4 7 9
    4 -7 -8
    -4 7 8
    4 -7 -7
    -4 7 7
    4 -7 -6
    4 -7 -6
    -4 7 6
    4 -7 -5
    4 -7 -5
    -4 7 5
    4 -7 -4
    4 -7 -4
    -4 7 4
    4 -7 -3
    4 -7 -3
    -4 7 3
    4 -7 -2
    4 -7 -2
    -4 7 2
    4 -7 -1
    4 -7 -1
    -4 7 1
    4 -7 0
    4 -7 0
    -4 7 0
    4 -7 1
    4 -7 1
    -4 7 -1
    4 -7 2
    4 -7 2
    -4 7 -2
    4 -7 3
    4 -7 3
    -4 7 -3
    4 -7 4
    4 -7 4
    -4 7 -5
    4 -7 5
    4 -7 5
    -4 7 -6
    4 -7 6
    4 -7 6
    -4 7 -7
    4 -7 7
    4 -7 8
    4 -7 9
    4 -6 -12
    -4 6 12
    4 -6 -11
    -4 6 11
    4 -6 -10
    -4 6 10
    4 -6 -9
    -4 6 9
    4 -6 -8
    -4 6 8
    4 -6 -7
    -4 6 7
    4 -6 -5
    4 -6 -5
    -4 6 5
    4 -6 -4
    4 -6 -4
    -4 6 4
    4 -6 -3
    4 -6 -3
    -4 6 3
    4 -6 -2
    4 -6 -2
    -4 6 2
    4 -6 -1
    4 -6 -1
    -4 6 1
    4 -6 0
    4 -6 0
    -4 6 0
    4 -6 1
    4 -6 1
    -4 6 -1
    4 -6 2
    4 -6 2
    -4 6 -2
    4 -6 3
    4 -6 3
    4 -6 4
    4 -6 4
    4 -6 4
    -4 6 -5
    4 -6 5
    4 -6 5
    -4 6 -6
    4 -6 6
    4 -6 6
    4 -6 7
    4 -6 7
    -4 6 -8
    4 -6 8
    4 -6 8
    4 -6 9
    4 -6 9
    4 -6 10
    4 -5 -12
    -4 5 12
    4 -5 -11
    -4 5 11
    4 -5 -10
    -4 5 10
    4 -5 -9
    -4 5 9
    4 -5 -8
    -4 5 8
    4 -5 -7
    -4 5 7
    4 -5 -6
    -4 5 6
    4 -5 -5
    -4 5 5
    4 -5 -4
    4 -5 -4
    -4 5 4
    4 -5 -3
    4 -5 -3
    -4 5 3
    4 -5 -2
    4 -5 -2
    -4 5 2
    4 -5 -1
    4 -5 -1
    -4 5 1
    4 -5 0
    4 -5 0
    -4 5 0
    4 -5 1
    4 -5 1
    -4 5 -1
    4 -5 2
    4 -5 2
    -4 5 -2
    4 -5 3
    4 -5 3
    4 -5 3
    4 -5 4
    4 -5 4
    4 -5 4
    -4 5 -5
    4 -5 5
    4 -5 5
    -4 5 -6
    4 -5 6
    4 -5 6
    -4 5 -7
    4 -5 7
    4 -5 7
    -4 5 -8
    4 -5 8
    4 -5 8
    -4 5 -9
    4 -5 9
    4 -5 9
    4 -5 10
    4 -5 10
    4 -4 -12
    -4 4 12
    4 -4 -11
    -4 4 11
    4 -4 -10
    -4 4 10
    4 -4 -9
    -4 4 9
    4 -4 -8
    -4 4 8
    4 -4 -7
    -4 4 7
    4 -4 -6
    -4 4 6
    4 -4 -5
    -4 4 5
    4 -4 -4
    4 -4 -4
    4 -4 -4
    -4 4 4
    4 -4 -3
    4 -4 -3
    -4 4 3
    4 -4 -2
    4 -4 -2
    -4 4 2
    4 -4 -1
    4 -4 -1
    -4 4 1
    4 -4 0
    4 -4 0
    -4 4 0
    4 -4 1
    4 -4 1
    -4 4 -1
    4 -4 2
    4 -4 2
    -4 4 -2
    4 -4 3
    4 -4 3
    4 -4 3
    4 -4 4
    4 -4 4
    4 -4 4
    -4 4 -5
    4 -4 5
    4 -4 5
    -4 4 -6
    4 -4 6
    4 -4 6
    -4 4 -7
    4 -4 7
    4 -4 7
    -4 4 -8
    4 -4 8
    4 -4 8
    -4 4 -9
    4 -4 9
    4 -4 9
    -4 4 -10
    4 -4 10
    4 -4 10
    -4 4 -11
    4 -4 11
    4 -4 11
    4 -3 -11
    -4 3 11
    4 -3 -10
    -4 3 10
    4 -3 -9
    -4 3 9
    4 -3 -8
    -4 3 8
    4 -3 -7
    -4 3 7
    4 -3 -6
    -4 3 6
    4 -3 -5
    -4 3 5
    4 -3 -4
    -4 3 4
    4 -3 -3
    4 -3 -3
    -4 3 3
    -4 3 3
    4 -3 -2
    4 -3 -2
    -4 3 2
    4 -3 -1
    4 -3 -1
    -4 3 1
    4 -3 0
    4 -3 0
    -4 3 0
    4 -3 1
    4 -3 1
    -4 3 -1
    4 -3 2
    4 -3 2
    4 -3 2
    4 -3 3
    4 -3 3
    4 -3 3
    4 -3 4
    4 -3 4
    4 -3 4
    -4 3 -5
    4 -3 5
    4 -3 5
    -4 3 -6
    4 -3 6
    4 -3 6
    -4 3 -7
    4 -3 7
    4 -3 7
    -4 3 -8
    4 -3 8
    4 -3 8
    -4 3 -9
    4 -3 9
    4 -3 9
    4 -3 10
    4 -3 10
    -4 3 -11
    4 -3 11
    4 -3 11
    -4 3 -12
    4 -3 12
    4 -3 12
    4 -2 -11
    -4 2 11
    4 -2 -10
    -4 2 10
    4 -2 -9
    -4 2 9
    4 -2 -8
    -4 2 8
    4 -2 -7
    -4 2 7
    4 -2 -6
    -4 2 6
    4 -2 -5
    -4 2 5
    4 -2 -4
    -4 2 4
    4 -2 -3
    -4 2 3
    4 -2 -2
    -4 2 2
    -4 2 2
    4 -2 -1
    4 -2 -1
    -4 2 1
    4 -2 0
    4 -2 0
    -4 2 0
    4 -2 0
    4 -2 1
    4 -2 1
    4 -2 2
    4 -2 2
    4 -2 3
    4 -2 3
    4 -2 3
    4 -2 3
    -4 2 -4
    4 -2 4
    4 -2 4
    -4 2 -5
    4 -2 5
    4 -2 5
    -4 2 -6
    4 -2 6
    4 -2 6
    -4 2 -7
    4 -2 7
    4 -2 7
    -4 2 -8
    4 -2 8
    4 -2 8
    -4 2 -9
    4 -2 9
    4 -2 9
    -4 2 -10
    4 -2 10
    4 -2 10
    -4 2 -11
    4 -2 11
    4 -2 11
    -4 2 -12
    4 -2 12
    4 -2 12
    -4 1 11
    4 -1 -10
    -4 1 10
    4 -1 -9
    -4 1 9
    4 -1 -8
    -4 1 8
    4 -1 -7
    -4 1 7
    4 -1 -6
    -4 1 6
    4 -1 -5
    -4 1 5
    4 -1 -4
    -4 1 4
    4 -1 -3
    -4 1 3
    4 -1 -2
    -4 1 2
    -4 1 2
    4 -1 -1
    4 -1 -1
    -4 1 1
    -4 1 1
    4 -1 0
    4 -1 0
    -4 1 0
    4 -1 1
    4 -1 1
    -4 1 -1
    -4 1 -1
    4 -1 2
    4 -1 2
    4 -1 3
    4 -1 3
    4 -1 3
    -4 1 -4
    4 -1 4
    4 -1 4
    -4 1 -5
    4 -1 5
    4 -1 5
    -4 1 -6
    4 -1 6
    4 -1 6
    -4 1 -7
    4 -1 7
    4 -1 7
    -4 1 -8
    4 -1 8
    4 -1 8
    -4 1 -9
    4 -1 9
    4 -1 9
    -4 1 -10
    4 -1 10
    4 -1 10
    -4 1 -11
    4 -1 11
    4 -1 11
    4 -1 12
    4 -1 12
    -4 1 -13
    4 -1 13
    4 -1 13
    -4 0 11
    -4 0 10
    4 0 -9
    -4 0 9
    4 0 -8
    -4 0 8
    4 0 -7
    -4 0 7
    4 0 -6
    -4 0 6
    4 0 -5
    -4 0 5
    -4 0 5
    -4 0 5
    4 0 -4
    -4 0 4
    -4 0 4
    4 0 -3
    -4 0 3
    -4 0 3
    -4 0 3
    4 0 -2
    -4 0 2
    -4 0 2
    -4 0 2
    4 0 -1
    4 0 -1
    -4 0 1
    4 0 0
    4 0 0
    -4 0 0
    4 0 1
    4 0 1
    4 0 1
    4 0 2
    4 0 2
    -4 0 -2
    4 0 3
    4 0 3
    -4 0 -3
    -4 0 -4
    4 0 4
    4 0 4
    -4 0 -5
    4 0 5
    4 0 5
    -4 0 -6
    4 0 6
    4 0 6
    -4 0 -7
    4 0 7
    4 0 7
    -4 0 -8
    4 0 8
    4 0 8
    -4 0 -9
    4 0 9
    4 0 9
    -4 0 -10
    4 0 10
    4 0 10
    -4 0 -11
    4 0 11
    4 0 11
    -4 0 -12
    4 0 12
    4 0 12
    -4 0 -13
    4 0 13
    4 0 13
    -4 -1 10
    -4 -1 9
    4 1 -8
    -4 -1 8
    4 1 -7
    -4 -1 7
    4 1 -6
    -4 -1 6
    4 1 -5
    -4 -1 5
    -4 -1 5
    4 1 -4
    -4 -1 4
    -4 -1 4
    4 1 -3
    -4 -1 3
    -4 -1 3
    4 1 -2
    -4 -1 2
    -4 -1 2
    4 1 -1
    -4 -1 1
    -4 -1 1
    4 1 0
    4 1 0
    4 1 0
    4 1 1
    4 1 1
    4 1 1
    4 1 2
    4 1 2
    4 1 2
    -4 -1 -3
    4 1 3
    4 1 3
    -4 -1 -4
    4 1 4
    -4 -1 -5
    4 1 5
    4 1 5
    -4 -1 -6
    4 1 6
    4 1 6
    -4 -1 -7
    4 1 7
    4 1 7
    -4 -1 -8
    4 1 8
    4 1 8
    -4 -1 -9
    4 1 9
    4 1 9
    -4 -1 -10
    4 1 10
    4 1 10
    -4 -1 -11
    4 1 11
    4 1 11
    -4 -1 -12
    4 1 12
    4 1 12
    -4 -1 -13
    4 1 13
    4 1 13
    -4 -1 -14
    4 1 14
    4 1 14
    -4 -2 10
    -4 -2 9
    -4 -2 8
    -4 -2 7
    4 2 -6
    4 2 -5
    -4 -2 5
    -4 -2 5
    4 2 -4
    -4 -2 4
    -4 -2 4
    4 2 -3
    -4 -2 3
    -4 -2 3
    4 2 -2
    -4 -2 2
    -4 -2 2
    4 2 -1
    -4 -2 1
    4 2 -1
    4 2 0
    -4 -2 0
    4 2 0
    4 2 1
    4 2 1
    4 2 1
    -4 -2 -2
    4 2 2
    4 2 2
    -4 -2 -3
    4 2 3
    4 2 3
    -4 -2 -4
    4 2 4
    4 2 4
    -4 -2 -5
    4 2 5
    4 2 5
    -4 -2 -6
    4 2 6
    4 2 6
    -4 -2 -7
    4 2 7
    4 2 7
    -4 -2 -8
    4 2 8
    4 2 8
    -4 -2 -9
    4 2 9
    4 2 9
    -4 -2 -10
    4 2 10
    4 2 10
    -4 -2 -11
    4 2 11
    4 2 11
    -4 -2 -12
    4 2 12
    4 2 12
    -4 -2 -13
    4 2 13
    4 2 13
    -4 -2 -14
    4 2 14
    4 2 14
    -4 -3 9
    -4 -3 8
    -4 -3 7
    -4 -3 6
    -4 -3 6
    4 3 -5
    -4 -3 5
    -4 -3 5
    -4 -3 4
    4 3 -3
    -4 -3 3
    4 3 -2
    -4 -3 2
    -4 -3 2
    4 3 -1
    -4 -3 1
    4 3 -1
    4 3 0
    -4 -3 0
    4 3 0
    -4 -3 -1
    -4 -3 -1
    4 3 1
    -4 -3 -2
    4 3 2
    4 3 2
    -4 -3 -3
    4 3 3
    4 3 3
    -4 -3 -4
    4 3 4
    4 3 4
    -4 -3 -5
    4 3 5
    4 3 5
    -4 -3 -6
    4 3 6
    4 3 6
    -4 -3 -7
    4 3 7
    4 3 7
    -4 -3 -8
    4 3 8
    4 3 8
    -4 -3 -9
    4 3 9
    4 3 9
    -4 -3 -10
    4 3 10
    4 3 10
    -4 -3 -11
    4 3 11
    4 3 11
    -4 -3 -12
    4 3 12
    4 3 12
    -4 -3 -13
    4 3 13
    4 3 13
    -4 -3 -14
    4 3 14
    4 3 14
    -4 -4 8
    -4 -4 7
    -4 -4 6
    -4 -4 6
    -4 -4 5
    -4 -4 5
    -4 -4 4
    -4 -4 4
    4 4 -3
    -4 -4 3
    -4 -4 3
    4 4 -2
    -4 -4 2
    -4 -4 2
    4 4 -2
    -4 -4 1
    -4 -4 1
    -4 -4 1
    4 4 -1
    -4 -4 0
    -4 -4 0
    -4 -4 0
    4 4 0
    -4 -4 -1
    -4 -4 -1
    4 4 1
    -4 -4 -2
    -4 -4 -2
    4 4 2
    -4 -4 -3
    4 4 3
    4 4 3
    -4 -4 -4
    -4 -4 -5
    4 4 5
    4 4 5
    -4 -4 -6
    4 4 6
    4 4 6
    -4 -4 -7
    4 4 7
    4 4 7
    -4 -4 -8
    4 4 8
    4 4 8
    -4 -4 -9
    4 4 9
    4 4 9
    -4 -4 -10
    4 4 10
    4 4 10
    -4 -4 -11
    4 4 11
    4 4 11
    -4 -4 -12
    4 4 12
    4 4 12
    -4 -4 -13
    4 4 13
    4 4 13
    -4 -4 -14
    4 4 14
    4 4 14
    -4 -4 -15
    4 4 15
    4 4 15
    -4 -5 8
    -4 -5 7
    -4 -5 6
    -4 -5 5
    -4 -5 5
    -4 -5 4
    -4 -5 4
    -4 -5 3
    -4 -5 3
    -4 -5 2
    4 5 -2
    -4 -5 1
    4 5 -1
    -4 -5 0
    4 5 0
    -4 -5 -2
    -4 -5 -2
    4 5 2
    -4 -5 -3
    -4 -5 -3
    4 5 3
    -4 -5 -4
    4 5 4
    4 5 4
    -4 -5 -5
    4 5 5
    4 5 5
    -4 -5 -6
    4 5 6
    4 5 6
    -4 -5 -7
    4 5 7
    4 5 7
    -4 -5 -8
    4 5 8
    4 5 8
    -4 -5 -9
    4 5 9
    4 5 9
    -4 -5 -10
    4 5 10
    4 5 10
    -4 -5 -11
    4 5 11
    4 5 11
    -4 -5 -12
    4 5 12
    4 5 12
    -4 -5 -13
    4 5 13
    4 5 13
    -4 -5 -14
    4 5 14
    4 5 14
    -4 -5 -15
    4 5 15
    4 5 15
    -4 -6 7
    -4 -6 6
    -4 -6 5
    -4 -6 5
    -4 -6 4
    -4 -6 3
    -4 -6 3
    -4 -6 2
    4 6 -2
    -4 -6 1
    4 6 -1
    -4 -6 0
    4 6 0
    -4 -6 -1
    -4 -6 -1
    -4 -6 -1
    4 6 1
    -4 -6 -2
    -4 -6 -2
    4 6 2
    -4 -6 -3
    -4 -6 -3
    4 6 3
    -4 -6 -4
    -4 -6 -4
    4 6 4
    -4 -6 -5
    4 6 5
    4 6 5
    -4 -6 -6
    4 6 6
    4 6 6
    -4 -6 -7
    4 6 7
    4 6 7
    -4 -6 -8
    4 6 8
    -4 -6 -9
    4 6 9
    4 6 9
    -4 -6 -10
    4 6 10
    4 6 10
    -4 -6 -11
    4 6 11
    4 6 11
    -4 -6 -12
    4 6 12
    4 6 12
    -4 -6 -13
    4 6 13
    4 6 13
    -4 -6 -14
    4 6 14
    4 6 14
    -4 -6 -15
    4 6 15
    4 6 15
    -4 -7 6
    -4 -7 5
    -4 -7 5
    -4 -7 4
    -4 -7 4
    -4 -7 3
    -4 -7 3
    -4 -7 2
    4 7 -2
    -4 -7 1
    4 7 -1
    -4 -7 0
    4 7 0
    -4 -7 -1
    4 7 1
    -4 -7 -2
    -4 -7 -2
    4 7 2
    -4 -7 -3
    -4 -7 -3
    4 7 3
    -4 -7 -4
    -4 -7 -4
    4 7 4
    -4 -7 -5
    -4 -7 -5
    4 7 5
    -4 -7 -6
    -4 -7 -6
    4 7 6
    -4 -7 -7
    4 7 7
    4 7 7
    -4 -7 -8
    4 7 8
    4 7 8
    -4 -7 -9
    4 7 9
    4 7 9
    -4 -7 -10
    4 7 10
    4 7 10
    -4 -7 -11
    4 7 11
    4 7 11
    -4 -7 -12
    4 7 12
    -4 -7 -13
    4 7 13
    4 7 13
    -4 -7 -14
    4 7 14
    4 7 14
    4 7 15
    4 7 15
    -4 -8 5
    -4 -8 5
    -4 -8 4
    -4 -8 4
    -4 -8 3
    -4 -8 3
    -4 -8 2
    4 8 -2
    -4 -8 1
    4 8 -1
    -4 -8 0
    4 8 0
    -4 -8 -1
    4 8 1
    -4 -8 -2
    4 8 2
    -4 -8 -3
    -4 -8 -3
    4 8 3
    -4 -8 -4
    -4 -8 -4
    4 8 4
    -4 -8 -5
    -4 -8 -5
    4 8 5
    -4 -8 -6
    -4 -8 -6
    4 8 6
    -4 -8 -7
    -4 -8 -7
    4 8 7
    -4 -8 -8
    4 8 8
    4 8 8
    -4 -8 -9
    4 8 9
    4 8 9
    -4 -8 -10
    4 8 10
    4 8 10
    -4 -8 -11
    4 8 11
    4 8 11
    -4 -8 -12
    4 8 12
    4 8 12
    -4 -8 -13
    4 8 13
    4 8 13
    -4 -8 -14
    4 8 14
    4 8 14
    -4 -8 -15
    4 8 15
    4 8 15
    -4 -9 4
    -4 -9 4
    -4 -9 3
    -4 -9 3
    -4 -9 2
    4 9 -2
    -4 -9 1
    4 9 -1
    -4 -9 0
    4 9 0
    -4 -9 -1
    4 9 1
    -4 -9 -2
    4 9 2
    -4 -9 -3
    -4 -9 -3
    4 9 3
    -4 -9 -4
    -4 -9 -4
    4 9 4
    -4 -9 -5
    -4 -9 -5
    4 9 5
    -4 -9 -6
    -4 -9 -6
    4 9 6
    -4 -9 -7
    -4 -9 -7
    4 9 7
    -4 -9 -8
    -4 -9 -8
    4 9 8
    -4 -9 -9
    -4 -9 -9
    4 9 9
    -4 -9 -10
    4 9 10
    -4 -9 -11
    4 9 11
    4 9 11
    -4 -9 -12
    4 9 12
    4 9 12
    -4 -9 -13
    4 9 13
    4 9 13
    -4 -9 -14
    4 9 14
    4 9 14
    -4 -9 -15
    4 9 15
    4 9 15
    -4 -10 3
    -4 -10 2
    4 10 -2
    -4 -10 1
    4 10 -1
    -4 -10 0
    4 10 0
    -4 -10 -1
    4 10 1
    -4 -10 -2
    4 10 2
    -4 -10 -3
    4 10 3
    -4 -10 -4
    4 10 4
    -4 -10 -5
    -4 -10 -5
    4 10 5
    -4 -10 -6
    -4 -10 -6
    4 10 6
    -4 -10 -7
    -4 -10 -7
    4 10 7
    -4 -10 -8
    -4 -10 -8
    4 10 8
    -4 -10 -9
    -4 -10 -9
    4 10 9
    -4 -10 -10
    -4 -10 -10
    4 10 10
    -4 -10 -11
    -4 -10 -11
    4 10 11
    -4 -10 -12
    -4 -10 -12
    4 10 12
    -4 -10 -13
    -4 -10 -13
    4 10 13
    -4 -10 -14
    4 10 14
    -4 -11 2
    4 11 -2
    -4 -11 1
    4 11 -1
    -4 -11 0
    4 11 0
    -4 -11 -1
    4 11 1
    -4 -11 -2
    4 11 2
    -4 -11 -3
    4 11 3
    -4 -11 -4
    4 11 4
    -4 -11 -5
    4 11 5
    -4 -11 -6
    -4 -11 -6
    4 11 6
    -4 -11 -7
    -4 -11 -7
    4 11 7
    -4 -11 -8
    -4 -11 -8
    4 11 8
    -4 -11 -9
    -4 -11 -9
    -4 -11 -10
    -4 -11 -10
    4 11 10
    -4 -11 -11
    -4 -11 -11
    4 11 11
    -4 -11 -12
    -4 -11 -12
    -4 -11 -13
    -4 -11 -13
    4 11 13
    -4 -11 -14
    -4 -11 -14
    4 11 14
    -4 -12 0
    4 12 0
    -4 -12 -1
    4 12 1
    -4 -12 -2
    4 12 2
    -4 -12 -3
    4 12 3
    -4 -12 -4
    4 12 4
    -4 -12 -5
    4 12 5
    -4 -12 -6
    4 12 6
    -4 -12 -7
    -4 -12 -7
    4 12 7
    -4 -12 -8
    -4 -12 -8
    4 12 8
    -4 -12 -9
    -4 -12 -9
    4 12 9
    -4 -12 -10
    -4 -12 -10
    4 12 10
    -4 -12 -11
    -4 -12 -11
    4 12 11
    -4 -12 -12
    -4 -12 -12
    4 12 12
    -4 -12 -13
    4 12 13
    -4 -13 -1
    4 13 1
    -4 -13 -2
    4 13 2
    -4 -13 -3
    4 13 3
    -4 -13 -4
    4 13 4
    -4 -13 -5
    4 13 5
    -4 -13 -6
    4 13 6
    -4 -13 -7
    4 13 7
    -4 -13 -8
    4 13 8
    -4 -13 -9
    -4 -13 -9
    4 13 9
    -4 -13 -10
    -4 -13 -10
    4 13 10
    -4 -13 -11
    -4 -13 -11
    4 13 11
    -4 -13 -12
    -4 -13 -12
    4 13 12
    -4 -14 -4
    4 14 4
    -4 -14 -5
    4 14 5
    -4 -14 -6
    4 14 6
    -4 -14 -7
    4 14 7
    4 14 8
    -4 -14 -9
    4 14 9
    -4 -14 -10
    -4 -14 -10
    4 14 10
    -4 -14 -11
    -4 -14 -11
    5 -13 -7
    -5 13 7
    5 -13 -6
    5 -13 -5
    5 -13 -5
    5 -13 -4
    5 -13 -4
    5 -13 -3
    5 -13 -3
    5 -13 -2
    5 -13 -2
    5 -13 -1
    5 -13 -1
    5 -13 0
    5 -13 0
    5 -12 -8
    -5 12 8
    5 -12 -7
    -5 12 7
    5 -12 -6
    -5 12 6
    5 -12 -5
    5 -12 -5
    -5 12 5
    5 -12 -4
    5 -12 -4
    -5 12 4
    5 -12 -3
    5 -12 -3
    5 -12 -2
    5 -12 -2
    5 -12 -1
    5 -12 -1
    5 -12 0
    5 -12 0
    5 -12 1
    5 -12 1
    5 -12 2
    5 -11 -9
    -5 11 9
    5 -11 -8
    -5 11 8
    5 -11 -7
    -5 11 7
    5 -11 -6
    -5 11 6
    5 -11 -5
    5 -11 -5
    -5 11 5
    5 -11 -4
    5 -11 -4
    -5 11 4
    5 -11 -3
    5 -11 -3
    -5 11 3
    5 -11 -2
    5 -11 -2
    -5 11 2
    5 -11 -1
    5 -11 -1
    5 -11 0
    5 -11 0
    5 -11 1
    5 -11 1
    5 -11 2
    5 -11 2
    5 -11 3
    5 -11 3
    5 -11 4
    5 -10 -10
    -5 10 10
    5 -10 -9
    -5 10 9
    5 -10 -8
    -5 10 8
    5 -10 -7
    -5 10 7
    5 -10 -6
    -5 10 6
    5 -10 -5
    5 -10 -5
    -5 10 5
    5 -10 -4
    5 -10 -4
    -5 10 4
    5 -10 -3
    5 -10 -3
    -5 10 3
    5 -10 -2
    5 -10 -2
    -5 10 2
    5 -10 -1
    5 -10 -1
    -5 10 1
    5 -10 0
    5 -10 0
    5 -10 1
    5 -10 1
    5 -10 2
    5 -10 2
    5 -10 3
    5 -10 3
    -5 10 -4
    5 -10 4
    5 -10 5
    5 -9 -10
    -5 9 10
    5 -9 -9
    -5 9 9
    5 -9 -8
    -5 9 8
    5 -9 -7
    -5 9 7
    5 -9 -6
    -5 9 6
    5 -9 -5
    5 -9 -5
    5 -9 -4
    5 -9 -4
    -5 9 4
    5 -9 -3
    5 -9 -3
    -5 9 3
    5 -9 -2
    -5 9 2
    5 -9 -1
    5 -9 -1
    -5 9 1
    5 -9 0
    5 -9 0
    -5 9 0
    5 -9 1
    5 -9 1
    -5 9 -1
    5 -9 2
    5 -9 2
    5 -9 3
    5 -9 3
    5 -9 4
    5 -9 4
    -5 9 -5
    5 -9 5
    5 -9 6
    5 -9 7
    5 -8 -11
    -5 8 11
    5 -8 -10
    -5 8 10
    5 -8 -9
    -5 8 9
    5 -8 -8
    -5 8 8
    5 -8 -7
    -5 8 7
    5 -8 -6
    -5 8 6
    5 -8 -5
    5 -8 -5
    5 -8 -4
    5 -8 -4
    -5 8 4
    5 -8 -3
    5 -8 -3
    -5 8 3
    5 -8 -2
    5 -8 -2
    -5 8 2
    5 -8 -1
    5 -8 -1
    -5 8 1
    5 -8 0
    5 -8 0
    -5 8 0
    5 -8 1
    5 -8 1
    -5 8 -1
    5 -8 2
    5 -8 2
    -5 8 -2
    5 -8 3
    5 -8 3
    5 -8 4
    5 -8 4
    -5 8 -5
    5 -8 5
    -5 8 -6
    5 -8 6
    5 -8 7
    5 -8 8
    5 -7 -11
    -5 7 11
    5 -7 -10
    -5 7 10
    5 -7 -9
    -5 7 9
    5 -7 -8
    -5 7 8
    5 -7 -7
    -5 7 7
    5 -7 -6
    -5 7 6
    5 -7 -5
    5 -7 -5
    -5 7 5
    5 -7 -4
    5 -7 -4
    -5 7 4
    5 -7 -3
    5 -7 -3
    -5 7 3
    5 -7 -2
    5 -7 -2
    -5 7 2
    5 -7 -1
    5 -7 -1
    -5 7 1
    5 -7 0
    5 -7 0
    -5 7 0
    5 -7 1
    5 -7 1
    -5 7 -1
    5 -7 2
    5 -7 2
    -5 7 -2
    5 -7 3
    5 -7 3
    5 -7 4
    5 -7 4
    5 -7 4
    -5 7 -5
    5 -7 5
    -5 7 -6
    5 -7 6
    -5 7 -7
    5 -7 7
    -5 7 -8
    5 -7 8
    5 -7 9
    5 -6 -11
    -5 6 11
    5 -6 -10
    -5 6 10
    5 -6 -9
    -5 6 9
    5 -6 -8
    -5 6 8
    5 -6 -7
    -5 6 7
    5 -6 -6
    -5 6 6
    5 -6 -5
    -5 6 5
    5 -6 -4
    5 -6 -4
    -5 6 4
    5 -6 -3
    5 -6 -3
    -5 6 3
    5 -6 -2
    5 -6 -2
    -5 6 2
    5 -6 -1
    5 -6 -1
    -5 6 1
    5 -6 0
    5 -6 0
    -5 6 0
    5 -6 1
    5 -6 1
    -5 6 -1
    5 -6 2
    5 -6 2
    -5 6 -2
    5 -6 3
    5 -6 3
    5 -6 3
    5 -6 4
    5 -6 4
    5 -6 4
    -5 6 -5
    5 -6 5
    5 -6 5
    -5 6 -6
    5 -6 6
    5 -6 6
    -5 6 -7
    5 -6 7
    -5 6 -8
    5 -6 8
    -5 6 -9
    5 -6 9
    5 -6 10
    5 -5 -11
    -5 5 11
    5 -5 -10
    -5 5 10
    5 -5 -9
    -5 5 9
    5 -5 -8
    -5 5 8
    5 -5 -7
    -5 5 7
    5 -5 -6
    -5 5 6
    5 -5 -5
    -5 5 5
    5 -5 -4
    5 -5 -4
    -5 5 4
    5 -5 -3
    5 -5 -3
    -5 5 3
    5 -5 -2
    5 -5 -2
    -5 5 2
    5 -5 -1
    5 -5 -1
    -5 5 1
    5 -5 0
    5 -5 0
    -5 5 0
    5 -5 1
    5 -5 1
    -5 5 -1
    5 -5 2
    5 -5 2
    -5 5 -2
    5 -5 3
    5 -5 3
    5 -5 3
    5 -5 4
    5 -5 4
    5 -5 4
    -5 5 -5
    5 -5 5
    5 -5 5
    -5 5 -6
    5 -5 6
    5 -5 6
    -5 5 -7
    5 -5 7
    5 -5 7
    -5 5 -8
    5 -5 8
    -5 5 -9
    5 -5 9
    -5 5 -10
    5 -4 -11
    -5 4 11
    5 -4 -10
    -5 4 10
    5 -4 -9
    -5 4 9
    5 -4 -8
    -5 4 8
    5 -4 -7
    -5 4 7
    5 -4 -6
    -5 4 6
    5 -4 -5
    -5 4 5
    5 -4 -4
    5 -4 -4
    -5 4 4
    5 -4 -3
    5 -4 -3
    -5 4 3
    5 -4 -2
    5 -4 -2
    -5 4 2
    5 -4 -1
    5 -4 -1
    -5 4 1
    5 -4 0
    5 -4 0
    -5 4 0
    5 -4 1
    5 -4 1
    -5 4 -1
    5 -4 1
    5 -4 2
    5 -4 2
    5 -4 2
    5 -4 2
    5 -4 3
    5 -4 3
    5 -4 3
    5 -4 3
    5 -4 4
    5 -4 4
    -5 4 -5
    5 -4 5
    5 -4 5
    -5 4 -6
    5 -4 6
    5 -4 6
    -5 4 -7
    5 -4 7
    5 -4 7
    -5 4 -8
    5 -4 8
    5 -4 8
    -5 4 -9
    5 -4 9
    5 -4 9
    -5 4 -10
    5 -4 10
    -5 4 -11
    5 -4 11
    5 -3 -11
    -5 3 11
    5 -3 -10
    -5 3 10
    5 -3 -9
    -5 3 9
    5 -3 -8
    -5 3 8
    5 -3 -7
    -5 3 7
    5 -3 -6
    -5 3 6
    5 -3 -5
    -5 3 5
    5 -3 -4
    -5 3 4
    5 -3 -3
    -5 3 3
    -5 3 3
    5 -3 -2
    5 -3 -2
    -5 3 2
    5 -3 -1
    5 -3 -1
    -5 3 1
    5 -3 0
    5 -3 0
    -5 3 0
    5 -3 1
    5 -3 1
    5 -3 2
    5 -3 2
    5 -3 3
    5 -3 3
    5 -3 4
    5 -3 4
    5 -3 4
    -5 3 -5
    5 -3 5
    5 -3 5
    -5 3 -6
    5 -3 6
    5 -3 6
    5 -3 7
    5 -3 7
    -5 3 -8
    5 -3 8
    -5 3 -9
    5 -3 9
    5 -3 9
    -5 3 -10
    5 -3 10
    5 -3 10
    -5 3 -11
    5 -3 11
    5 -3 11
    -5 3 -12
    5 -3 12
    5 -2 -10
    -5 2 10
    5 -2 -9
    -5 2 9
    5 -2 -8
    -5 2 8
    5 -2 -7
    -5 2 7
    5 -2 -6
    -5 2 6
    5 -2 -5
    -5 2 5
    5 -2 -4
    -5 2 4
    5 -2 -3
    -5 2 3
    5 -2 -2
    -5 2 2
    -5 2 2
    5 -2 -1
    -5 2 1
    5 -2 0
    5 -2 0
    -5 2 0
    5 -2 1
    5 -2 1
    -5 2 -1
    5 -2 2
    5 -2 2
    5 -2 3
    5 -2 3
    5 -2 4
    5 -2 4
    -5 2 -5
    5 -2 5
    5 -2 5
    -5 2 -6
    5 -2 6
    5 -2 6
    5 -2 7
    5 -2 7
    -5 2 -8
    5 -2 8
    5 -2 8
    -5 2 -9
    5 -2 9
    5 -2 9
    -5 2 -10
    5 -2 10
    5 -2 10
    -5 2 -11
    5 -2 11
    5 -2 11
    -5 2 -12
    5 -2 12
    5 -2 12
    -5 1 10
    5 -1 -9
    -5 1 9
    5 -1 -8
    -5 1 8
    5 -1 -7
    -5 1 7
    5 -1 -6
    -5 1 6
    5 -1 -5
    -5 1 5
    5 -1 -4
    -5 1 4
    5 -1 -3
    -5 1 3
    5 -1 -2
    -5 1 2
    -5 1 2
    5 -1 -1
    -5 1 1
    5 -1 0
    5 -1 0
    -5 1 0
    5 -1 1
    5 -1 1
    -5 1 -1
    -5 1 -1
    5 -1 2
    5 -1 2
    5 -1 3
    5 -1 3
    5 -1 4
    5 -1 4
    5 -1 4
    -5 1 -5
    5 -1 5
    5 -1 5
    -5 1 -6
    5 -1 6
    5 -1 6
    -5 1 -7
    5 -1 7
    5 -1 7
    -5 1 -8
    5 -1 8
    5 -1 8
    -5 1 -9
    5 -1 9
    5 -1 9
    -5 1 -10
    5 -1 10
    5 -1 10
    -5 1 -11
    5 -1 11
    5 -1 11
    -5 1 -12
    5 -1 12
    -5 1 -13
    5 -1 13
    5 -1 13
    -5 0 10
    -5 0 9
    5 0 -8
    -5 0 8
    5 0 -7
    -5 0 7
    5 0 -6
    -5 0 6
    5 0 -5
    -5 0 5
    5 0 -4
    -5 0 4
    5 0 -3
    -5 0 3
    -5 0 3
    -5 0 3
    5 0 -2
    -5 0 2
    -5 0 2
    5 0 -1
    5 0 -1
    -5 0 1
    5 0 0
    5 0 0
    -5 0 0
    5 0 1
    5 0 1
    -5 0 -1
    5 0 2
    5 0 2
    5 0 2
    -5 0 -2
    5 0 3
    5 0 3
    -5 0 -3
    -5 0 -4
    5 0 4
    -5 0 -4
    -5 0 -5
    5 0 5
    5 0 5
    -5 0 -6
    5 0 6
    5 0 6
    -5 0 -7
    5 0 7
    5 0 7
    -5 0 -8
    5 0 8
    5 0 8
    -5 0 -9
    5 0 9
    5 0 9
    -5 0 -10
    5 0 10
    5 0 10
    -5 0 -11
    5 0 11
    5 0 11
    -5 0 -12
    5 0 12
    5 0 12
    -5 0 -13
    5 0 13
    5 0 13
    -5 -1 9
    -5 -1 8
    5 1 -7
    -5 -1 7
    5 1 -6
    -5 -1 6
    5 1 -5
    -5 -1 5
    5 1 -4
    -5 -1 4
    -5 -1 4
    5 1 -3
    -5 -1 3
    -5 -1 3
    5 1 -2
    -5 -1 2
    -5 -1 2
    5 1 -1
    -5 -1 1
    -5 -1 1
    5 1 0
    5 1 0
    -5 -1 0
    5 1 1
    5 1 1
    5 1 1
    5 1 2
    5 1 2
    5 1 2
    5 1 3
    5 1 3
    5 1 3
    -5 -1 -4
    5 1 4
    5 1 4
    -5 -1 -5
    5 1 5
    5 1 5
    -5 -1 -6
    5 1 6
    5 1 6
    -5 -1 -7
    5 1 7
    5 1 7
    -5 -1 -8
    5 1 8
    5 1 8
    -5 -1 -9
    5 1 9
    5 1 9
    -5 -1 -10
    5 1 10
    5 1 10
    -5 -1 -11
    5 1 11
    5 1 11
    -5 -1 -12
    5 1 12
    5 1 12
    -5 -1 -13
    5 1 13
    5 1 13
    -5 -1 -14
    5 1 14
    5 1 14
    -5 -2 9
    -5 -2 8
    -5 -2 7
    -5 -2 6
    5 2 -5
    -5 -2 5
    5 2 -4
    -5 -2 4
    -5 -2 4
    5 2 -3
    -5 -2 3
    -5 -2 3
    5 2 -2
    -5 -2 2
    -5 -2 2
    5 2 -1
    -5 -2 1
    -5 -2 1
    5 2 0
    -5 -2 0
    5 2 0
    5 2 1
    5 2 1
    5 2 1
    5 2 2
    5 2 2
    5 2 2
    -5 -2 -3
    5 2 3
    5 2 3
    -5 -2 -4
    5 2 4
    5 2 4
    -5 -2 -5
    5 2 5
    5 2 5
    -5 -2 -6
    5 2 6
    5 2 6
    -5 -2 -7
    5 2 7
    5 2 7
    -5 -2 -8
    5 2 8
    5 2 8
    -5 -2 -9
    5 2 9
    5 2 9
    -5 -2 -10
    5 2 10
    5 2 10
    -5 -2 -11
    5 2 11
    5 2 11
    -5 -2 -12
    5 2 12
    5 2 12
    -5 -2 -13
    5 2 13
    5 2 13
    -5 -2 -14
    5 2 14
    5 2 14
    -5 -3 8
    -5 -3 7
    -5 -3 6
    -5 -3 5
    5 3 -4
    -5 -3 4
    -5 -3 4
    5 3 -3
    -5 -3 3
    -5 -3 3
    5 3 -2
    -5 -3 2
    5 3 -1
    -5 -3 1
    5 3 -1
    5 3 0
    -5 -3 0
    5 3 0
    5 3 1
    -5 -3 -1
    5 3 1
    -5 -3 -2
    5 3 2
    5 3 2
    -5 -3 -3
    5 3 3
    5 3 3
    -5 -3 -4
    5 3 4
    5 3 4
    -5 -3 -5
    5 3 5
    5 3 5
    -5 -3 -6
    5 3 6
    5 3 6
    -5 -3 -7
    5 3 7
    5 3 7
    -5 -3 -8
    5 3 8
    5 3 8
    -5 -3 -9
    5 3 9
    5 3 9
    -5 -3 -10
    5 3 10
    5 3 10
    -5 -3 -11
    5 3 11
    5 3 11
    -5 -3 -12
    5 3 12
    5 3 12
    -5 -3 -13
    5 3 13
    5 3 13
    -5 -3 -14
    5 3 14
    5 3 14
    -5 -4 8
    -5 -4 7
    -5 -4 5
    -5 -4 4
    -5 -4 4
    -5 -4 3
    -5 -4 3
    -5 -4 2
    -5 -4 2
    -5 -4 1
    5 4 -1
    -5 -4 0
    -5 -4 0
    5 4 0
    -5 -4 -1
    -5 -4 -1
    5 4 1
    -5 -4 -2
    -5 -4 -2
    5 4 2
    -5 -4 -3
    5 4 3
    5 4 3
    -5 -4 -4
    5 4 4
    5 4 4
    -5 -4 -5
    5 4 5
    5 4 5
    -5 -4 -6
    5 4 6
    5 4 6
    -5 -4 -7
    5 4 7
    5 4 7
    -5 -4 -8
    5 4 8
    5 4 8
    -5 -4 -9
    5 4 9
    5 4 9
    -5 -4 -10
    5 4 10
    5 4 10
    -5 -4 -11
    5 4 11
    5 4 11
    -5 -4 -12
    5 4 12
    5 4 12
    -5 -4 -13
    5 4 13
    5 4 13
    -5 -4 -14
    5 4 14
    5 4 14
    -5 -4 -15
    5 4 15
    5 4 15
    -5 -5 7
    -5 -5 6
    -5 -5 4
    -5 -5 4
    -5 -5 3
    -5 -5 3
    -5 -5 2
    -5 -5 1
    5 5 -1
    -5 -5 0
    -5 -5 0
    5 5 0
    -5 -5 -1
    -5 -5 -1
    5 5 1
    -5 -5 -2
    -5 -5 -2
    5 5 2
    -5 -5 -3
    -5 -5 -3
    5 5 3
    -5 -5 -4
    5 5 4
    5 5 4
    -5 -5 -5
    5 5 5
    5 5 5
    -5 -5 -6
    5 5 6
    5 5 6
    -5 -5 -7
    5 5 7
    5 5 7
    -5 -5 -8
    5 5 8
    5 5 8
    -5 -5 -9
    5 5 9
    5 5 9
    -5 -5 -10
    5 5 10
    5 5 10
    -5 -5 -11
    5 5 11
    5 5 11
    -5 -5 -12
    5 5 12
    5 5 12
    -5 -5 -13
    5 5 13
    5 5 13
    -5 -5 -14
    5 5 14
    5 5 14
    -5 -5 -15
    5 5 15
    5 5 15
    -5 -6 6
    -5 -6 5
    -5 -6 4
    -5 -6 3
    -5 -6 3
    5 6 -2
    -5 -6 1
    5 6 -1
    -5 -6 0
    5 6 0
    -5 -6 -1
    -5 -6 -1
    5 6 1
    -5 -6 -2
    -5 -6 -2
    5 6 2
    -5 -6 -3
    -5 -6 -3
    5 6 3
    -5 -6 -4
    -5 -6 -4
    5 6 4
    -5 -6 -5
    5 6 5
    5 6 5
    -5 -6 -6
    5 6 6
    5 6 6
    -5 -6 -7
    5 6 7
    5 6 7
    -5 -6 -8
    5 6 8
    -5 -6 -9
    5 6 9
    5 6 9
    -5 -6 -10
    5 6 10
    5 6 10
    -5 -6 -11
    5 6 11
    5 6 11
    -5 -6 -12
    5 6 12
    5 6 12
    -5 -6 -13
    5 6 13
    5 6 13
    -5 -6 -14
    5 6 14
    5 6 14
    -5 -6 -15
    5 6 15
    5 6 15
    -5 -7 5
    -5 -7 4
    -5 -7 4
    -5 -7 3
    -5 -7 3
    -5 -7 2
    5 7 -2
    -5 -7 1
    5 7 -1
    -5 -7 0
    5 7 0
    -5 -7 -1
    5 7 1
    -5 -7 -2
    -5 -7 -2
    5 7 2
    -5 -7 -3
    -5 -7 -3
    5 7 3
    -5 -7 -4
    -5 -7 -4
    5 7 4
    -5 -7 -5
    -5 -7 -5
    5 7 5
    -5 -7 -6
    5 7 6
    5 7 6
    -5 -7 -7
    5 7 7
    5 7 7
    -5 -7 -8
    5 7 8
    5 7 8
    -5 -7 -9
    5 7 9
    5 7 9
    -5 -7 -10
    5 7 10
    5 7 10
    -5 -7 -11
    5 7 11
    5 7 11
    -5 -7 -12
    5 7 12
    5 7 12
    -5 -7 -13
    5 7 13
    5 7 13
    -5 -7 -14
    5 7 14
    5 7 14
    -5 -7 -15
    5 7 15
    5 7 15
    -5 -8 5
    -5 -8 4
    -5 -8 4
    -5 -8 3
    -5 -8 3
    -5 -8 2
    5 8 -2
    -5 -8 1
    5 8 -1
    -5 -8 0
    5 8 0
    -5 -8 -1
    5 8 1
    -5 -8 -2
    5 8 2
    -5 -8 -3
    -5 -8 -3
    5 8 3
    -5 -8 -4
    -5 -8 -4
    5 8 4
    -5 -8 -5
    -5 -8 -5
    5 8 5
    -5 -8 -6
    -5 -8 -6
    5 8 6
    -5 -8 -7
    -5 -8 -7
    5 8 7
    -5 -8 -8
    5 8 8
    5 8 8
    -5 -8 -9
    5 8 9
    5 8 9
    -5 -8 -10
    5 8 10
    5 8 10
    -5 -8 -11
    5 8 11
    5 8 11
    -5 -8 -12
    5 8 12
    5 8 12
    -5 -8 -13
    5 8 13
    5 8 13
    -5 -8 -14
    5 8 14
    5 8 14
    -5 -8 -15
    5 8 15
    5 8 15
    -5 -9 3
    -5 -9 3
    -5 -9 2
    5 9 -2
    -5 -9 1
    5 9 -1
    -5 -9 0
    5 9 0
    -5 -9 -1
    5 9 1
    -5 -9 -2
    5 9 2
    -5 -9 -3
    5 9 3
    -5 -9 -4
    -5 -9 -4
    5 9 4
    -5 -9 -5
    -5 -9 -5
    5 9 5
    -5 -9 -6
    -5 -9 -6
    5 9 6
    -5 -9 -7
    -5 -9 -7
    5 9 7
    -5 -9 -8
    -5 -9 -8
    5 9 8
    -5 -9 -9
    -5 -9 -9
    5 9 9
    -5 -9 -10
    5 9 10
    5 9 10
    -5 -9 -11
    5 9 11
    5 9 11
    -5 -9 -12
    5 9 12
    5 9 12
    -5 -9 -13
    5 9 13
    5 9 13
    -5 -9 -14
    5 9 14
    5 9 14
    -5 -10 2
    5 10 -2
    -5 -10 1
    5 10 -1
    -5 -10 0
    5 10 0
    -5 -10 -1
    5 10 1
    -5 -10 -2
    5 10 2
    -5 -10 -3
    5 10 3
    -5 -10 -4
    5 10 4
    -5 -10 -5
    5 10 5
    -5 -10 -6
    -5 -10 -6
    5 10 6
    -5 -10 -7
    -5 -10 -7
    5 10 7
    -5 -10 -8
    -5 -10 -8
    5 10 8
    -5 -10 -9
    -5 -10 -9
    5 10 9
    -5 -10 -10
    5 10 10
    -5 -10 -11
    -5 -10 -11
    5 10 11
    -5 -10 -12
    5 10 12
    -5 -10 -13
    5 10 13
    5 10 13
    -5 -10 -14
    5 10 14
    5 10 14
    -5 -11 1
    5 11 -1
    5 11 0
    -5 -11 -1
    5 11 1
    -5 -11 -2
    5 11 2
    -5 -11 -3
    5 11 3
    -5 -11 -4
    5 11 4
    -5 -11 -5
    5 11 5
    -5 -11 -6
    5 11 6
    -5 -11 -7
    -5 -11 -7
    5 11 7
    -5 -11 -8
    -5 -11 -8
    5 11 8
    -5 -11 -9
    -5 -11 -9
    5 11 9
    -5 -11 -10
    -5 -11 -10
    5 11 10
    -5 -11 -11
    -5 -11 -11
    5 11 11
    -5 -11 -12
    -5 -11 -12
    5 11 12
    -5 -11 -13
    -5 -11 -13
    5 11 13
    -5 -11 -14
    -5 -11 -14
    5 11 14
    -5 -12 -1
    5 12 1
    -5 -12 -2
    5 12 2
    -5 -12 -3
    5 12 3
    -5 -12 -4
    5 12 4
    -5 -12 -5
    5 12 5
    -5 -12 -6
    5 12 6
    -5 -12 -7
    5 12 7
    -5 -12 -8
    -5 -12 -8
    5 12 8
    -5 -12 -9
    -5 -12 -9
    5 12 9
    -5 -12 -10
    -5 -12 -10
    5 12 10
    -5 -12 -11
    -5 -12 -11
    5 12 11
    -5 -12 -12
    -5 -12 -12
    5 12 12
    -5 -12 -13
    -5 -12 -13
    5 12 13
    -5 -13 -3
    5 13 3
    -5 -13 -4
    5 13 4
    -5 -13 -5
    5 13 5
    -5 -13 -6
    5 13 6
    -5 -13 -7
    5 13 7
    -5 -13 -8
    5 13 8
    -5 -13 -9
    5 13 9
    -5 -13 -10
    -5 -13 -10
    5 13 10
    -5 -13 -11
    -5 -13 -11
    5 13 11
    -5 -13 -12
    -5 -13 -12
    5 13 12
    -5 -14 -5
    -5 -14 -6
    5 14 6
    -5 -14 -7
    5 14 7
    -5 -14 -8
    5 14 8
    -5 -14 -9
    5 14 9
    -5 -14 -10
    5 14 10
    6 -12 -7
    6 -12 -6
    6 -12 -5
    6 -12 -4
    6 -12 -4
    6 -12 -3
    6 -12 -3
    6 -12 -2
    6 -12 -1
    6 -12 -1
    6 -12 0
    6 -12 0
    6 -12 1
    6 -12 1
    6 -11 -8
    -6 11 8
    6 -11 -7
    -6 11 7
    6 -11 -6
    6 -11 -5
    6 -11 -4
    6 -11 -4
    6 -11 -3
    6 -11 -3
    6 -11 -2
    6 -11 -2
    6 -11 -1
    6 -11 0
    6 -11 0
    6 -11 1
    6 -11 1
    6 -11 2
    6 -11 2
    6 -11 3
    6 -11 3
    6 -10 -9
    -6 10 9
    6 -10 -8
    -6 10 8
    6 -10 -7
    -6 10 7
    6 -10 -6
    -6 10 6
    -6 10 5
    6 -10 -4
    6 -10 -4
    -6 10 4
    6 -10 -3
    6 -10 -3
    6 -10 -2
    6 -10 -2
    6 -10 -1
    6 -10 -1
    6 -10 0
    6 -10 0
    6 -10 1
    6 -10 1
    6 -10 2
    6 -10 2
    6 -10 3
    6 -10 3
    6 -10 4
    6 -10 4
    -6 10 -5
    6 -10 5
    6 -9 -9
    -6 9 9
    6 -9 -8
    -6 9 8
    6 -9 -7
    -6 9 7
    6 -9 -6
    -6 9 6
    6 -9 -5
    -6 9 5
    6 -9 -4
    6 -9 -4
    -6 9 4
    6 -9 -3
    6 -9 -3
    -6 9 3
    6 -9 -2
    6 -9 -2
    6 -9 -1
    6 -9 -1
    6 -9 0
    6 -9 0
    6 -9 1
    6 -9 1
    6 -9 2
    6 -9 2
    6 -9 3
    6 -9 3
    6 -9 4
    6 -9 4
    -6 9 -5
    6 -9 5
    -6 9 -6
    6 -9 6
    6 -8 -10
    -6 8 10
    6 -8 -9
    -6 8 9
    -6 8 8
    6 -8 -7
    -6 8 7
    6 -8 -6
    -6 8 6
    6 -8 -5
    -6 8 5
    6 -8 -4
    6 -8 -4
    -6 8 4
    6 -8 -3
    6 -8 -3
    -6 8 3
    6 -8 -2
    6 -8 -2
    -6 8 2
    6 -8 -1
    6 -8 -1
    -6 8 1
    6 -8 0
    6 -8 0
    6 -8 1
    6 -8 1
    6 -8 2
    6 -8 2
    6 -8 3
    6 -8 3
    6 -8 4
    6 -8 4
    -6 8 -5
    6 -8 5
    -6 8 -6
    6 -8 6
    -6 8 -7
    6 -8 7
    6 -7 -10
    -6 7 10
    6 -7 -9
    -6 7 9
    6 -7 -8
    -6 7 8
    6 -7 -7
    -6 7 7
    6 -7 -6
    -6 7 6
    6 -7 -5
    -6 7 5
    6 -7 -4
    -6 7 4
    6 -7 -3
    6 -7 -3
    -6 7 3
    6 -7 -2
    6 -7 -2
    -6 7 2
    6 -7 -1
    6 -7 -1
    -6 7 1
    6 -7 0
    6 -7 0
    -6 7 0
    6 -7 1
    6 -7 1
    6 -7 2
    6 -7 2
    6 -7 3
    6 -7 3
    6 -7 4
    6 -7 4
    -6 7 -5
    6 -7 5
    -6 7 -6
    6 -7 6
    -6 7 -7
    6 -7 7
    -6 7 -8
    6 -7 8
    6 -6 -10
    -6 6 10
    6 -6 -9
    -6 6 9
    6 -6 -8
    -6 6 8
    6 -6 -7
    -6 6 7
    6 -6 -6
    -6 6 6
    6 -6 -5
    -6 6 5
    6 -6 -4
    -6 6 4
    6 -6 -3
    6 -6 -3
    -6 6 3
    6 -6 -2
    6 -6 -2
    -6 6 2
    6 -6 -1
    6 -6 -1
    -6 6 1
    6 -6 0
    6 -6 0
    -6 6 0
    6 -6 1
    6 -6 1
    -6 6 -1
    6 -6 2
    6 -6 3
    6 -6 3
    6 -6 4
    6 -6 4
    6 -6 5
    -6 6 -6
    6 -6 6
    -6 6 -7
    6 -6 7
    -6 6 -8
    6 -6 8
    -6 6 -9
    6 -6 9
    6 -5 -10
    -6 5 10
    6 -5 -9
    -6 5 9
    6 -5 -8
    -6 5 8
    6 -5 -7
    -6 5 7
    6 -5 -6
    -6 5 6
    6 -5 -5
    -6 5 5
    6 -5 -4
    -6 5 4
    6 -5 -3
    6 -5 -3
    -6 5 3
    6 -5 -2
    6 -5 -2
    -6 5 2
    6 -5 -1
    -6 5 1
    6 -5 0
    6 -5 0
    -6 5 0
    6 -5 1
    6 -5 1
    -6 5 -1
    6 -5 2
    6 -5 2
    6 -5 3
    6 -5 3
    6 -5 4
    6 -5 4
    6 -5 5
    6 -5 5
    -6 5 -6
    6 -5 6
    -6 5 -7
    6 -5 7
    -6 5 -8
    6 -5 8
    -6 5 -9
    6 -5 9
    -6 5 -10
    6 -5 10
    6 -4 -10
    -6 4 10
    -6 4 9
    6 -4 -8
    -6 4 8
    6 -4 -7
    -6 4 7
    6 -4 -6
    -6 4 6
    6 -4 -5
    6 -4 -4
    -6 4 4
    6 -4 -3
    -6 4 3
    6 -4 -2
    6 -4 -2
    -6 4 2
    6 -4 -1
    6 -4 -1
    -6 4 1
    6 -4 0
    6 -4 0
    -6 4 0
    6 -4 1
    6 -4 1
    6 -4 2
    6 -4 2
    6 -4 3
    6 -4 3
    6 -4 4
    6 -4 4
    6 -4 5
    -6 4 -6
    6 -4 6
    -6 4 -7
    6 -4 7
    -6 4 -8
    6 -4 8
    -6 4 -9
    6 -4 9
    6 -4 10
    -6 4 -11
    6 -4 11
    6 -3 -10
    -6 3 10
    6 -3 -9
    -6 3 9
    6 -3 -8
    -6 3 8
    6 -3 -7
    -6 3 7
    6 -3 -6
    -6 3 6
    6 -3 -5
    -6 3 5
    6 -3 -4
    -6 3 4
    6 -3 -3
    6 -3 -3
    -6 3 3
    6 -3 -2
    6 -3 -2
    -6 3 2
    6 -3 -1
    6 -3 -1
    -6 3 1
    6 -3 0
    6 -3 0
    -6 3 0
    6 -3 1
    6 -3 1
    6 -3 2
    6 -3 2
    6 -3 3
    6 -3 3
    6 -3 4
    6 -3 4
    -6 3 -5
    6 -3 5
    -6 3 -6
    6 -3 6
    -6 3 -7
    6 -3 7
    6 -3 7
    -6 3 -8
    6 -3 8
    -6 3 -9
    6 -3 9
    -6 3 -10
    6 -3 10
    -6 3 -11
    6 -3 11
    -6 3 -12
    6 -3 12
    -6 2 10
    6 -2 -9
    -6 2 9
    6 -2 -8
    -6 2 8
    6 -2 -7
    -6 2 7
    6 -2 -6
    -6 2 6
    6 -2 -5
    -6 2 5
    6 -2 -4
    -6 2 4
    6 -2 -3
    -6 2 3
    6 -2 -2
    -6 2 2
    6 -2 -1
    6 -2 -1
    -6 2 1
    6 -2 0
    6 -2 0
    -6 2 0
    6 -2 1
    6 -2 1
    -6 2 -1
    6 -2 2
    6 -2 2
    6 -2 3
    6 -2 3
    6 -2 4
    6 -2 4
    -6 2 -5
    6 -2 5
    6 -2 5
    6 -2 5
    -6 2 -6
    6 -2 6
    6 -2 6
    -6 2 -7
    6 -2 7
    6 -2 7
    -6 2 -8
    6 -2 8
    6 -2 8
    -6 2 -9
    6 -2 9
    6 -2 9
    -6 2 -10
    6 -2 10
    -6 2 -11
    6 -2 11
    -6 2 -12
    6 -2 12
    -6 1 9
    6 -1 -8
    -6 1 8
    6 -1 -7
    -6 1 7
    6 -1 -6
    -6 1 6
    6 -1 -5
    -6 1 5
    6 -1 -4
    -6 1 4
    6 -1 -3
    -6 1 3
    -6 1 2
    6 -1 -1
    6 -1 -1
    -6 1 1
    6 -1 0
    6 -1 0
    -6 1 0
    6 -1 1
    6 -1 1
    -6 1 -1
    6 -1 2
    6 -1 2
    -6 1 -2
    6 -1 3
    6 -1 3
    6 -1 4
    6 -1 4
    -6 1 -5
    6 -1 5
    6 -1 5
    -6 1 -6
    6 -1 6
    6 -1 6
    -6 1 -7
    6 -1 7
    6 -1 7
    -6 1 -8
    6 -1 8
    6 -1 8
    -6 1 -9
    6 -1 9
    6 -1 9
    -6 1 -10
    6 -1 10
    6 -1 10
    -6 1 -11
    6 -1 11
    6 -1 11
    -6 1 -12
    6 -1 12
    -6 1 -13
    6 -1 13
    -6 0 9
    -6 0 8
    6 0 -7
    -6 0 7
    6 0 -6
    -6 0 6
    6 0 -5
    -6 0 5
    6 0 -4
    -6 0 4
    6 0 -3
    -6 0 3
    -6 0 3
    -6 0 2
    -6 0 2
    6 0 -1
    6 0 -1
    -6 0 1
    6 0 0
    6 0 0
    -6 0 0
    6 0 1
    6 0 1
    -6 0 -1
    6 0 2
    6 0 2
    -6 0 -2
    6 0 3
    6 0 3
    -6 0 -3
    6 0 4
    6 0 4
    6 0 4
    -6 0 -4
    -6 0 -5
    6 0 5
    -6 0 -6
    6 0 6
    6 0 6
    -6 0 -7
    6 0 7
    6 0 7
    -6 0 -8
    6 0 8
    6 0 8
    -6 0 -9
    6 0 9
    6 0 9
    -6 0 -10
    6 0 10
    6 0 10
    -6 0 -11
    6 0 11
    6 0 11
    -6 0 -12
    6 0 12
    -6 0 -13
    6 0 13
    -6 -1 8
    -6 -1 7
    -6 -1 6
    6 1 -5
    -6 -1 5
    6 1 -4
    -6 -1 4
    -6 -1 3
    -6 -1 3
    6 1 -2
    -6 -1 2
    -6 -1 2
    6 1 -1
    -6 -1 1
    -6 -1 1
    6 1 0
    6 1 0
    -6 -1 0
    6 1 1
    6 1 1
    -6 -1 -1
    6 1 2
    6 1 2
    6 1 2
    6 1 3
    6 1 3
    6 1 3
    -6 -1 -4
    6 1 4
    6 1 4
    -6 -1 -5
    6 1 5
    6 1 5
    -6 -1 -6
    6 1 6
    6 1 6
    -6 -1 -7
    6 1 7
    6 1 7
    -6 -1 -8
    6 1 8
    6 1 8
    -6 -1 -9
    6 1 9
    6 1 9
    -6 -1 -10
    6 1 10
    6 1 10
    -6 -1 -11
    6 1 11
    6 1 11
    -6 -1 -12
    6 1 12
    6 1 12
    -6 -1 -13
    6 1 13
    6 1 13
    -6 -1 -14
    6 1 14
    -6 -2 8
    -6 -2 7
    -6 -2 6
    -6 -2 5
    6 2 -3
    -6 -2 3
    -6 -2 3
    6 2 -2
    -6 -2 2
    -6 -2 2
    6 2 -1
    -6 -2 1
    -6 -2 1
    6 2 0
    -6 -2 0
    6 2 1
    6 2 1
    6 2 1
    6 2 2
    6 2 2
    6 2 2
    -6 -2 -3
    6 2 3
    6 2 3
    -6 -2 -4
    6 2 4
    6 2 4
    -6 -2 -5
    6 2 5
    6 2 5
    -6 -2 -6
    6 2 6
    6 2 6
    -6 -2 -7
    6 2 7
    6 2 7
    -6 -2 -8
    6 2 8
    6 2 8
    -6 -2 -9
    6 2 9
    6 2 9
    -6 -2 -10
    6 2 10
    6 2 10
    -6 -2 -11
    6 2 11
    6 2 11
    -6 -2 -12
    6 2 12
    6 2 12
    -6 -2 -13
    6 2 13
    6 2 13
    -6 -2 -14
    6 2 14
    6 2 14
    -6 -3 7
    -6 -3 6
    -6 -3 5
    -6 -3 4
    -6 -3 3
    -6 -3 3
    6 3 -2
    -6 -3 2
    -6 -3 2
    6 3 -1
    -6 -3 1
    -6 -3 1
    6 3 0
    -6 -3 0
    6 3 1
    -6 -3 -1
    6 3 1
    -6 -3 -2
    6 3 2
    6 3 2
    -6 -3 -3
    6 3 3
    6 3 3
    -6 -3 -4
    6 3 4
    6 3 4
    -6 -3 -5
    6 3 5
    6 3 5
    -6 -3 -6
    6 3 6
    6 3 6
    -6 -3 -7
    6 3 7
    6 3 7
    -6 -3 -8
    6 3 8
    6 3 8
    -6 -3 -9
    6 3 9
    6 3 9
    -6 -3 -10
    6 3 10
    6 3 10
    -6 -3 -11
    6 3 11
    6 3 11
    -6 -3 -12
    6 3 12
    6 3 12
    -6 -3 -13
    6 3 13
    6 3 13
    -6 -3 -14
    6 3 14
    6 3 14
    -6 -4 7
    -6 -4 6
    -6 -4 5
    -6 -4 4
    -6 -4 3
    -6 -4 3
    -6 -4 2
    -6 -4 2
    6 4 -1
    -6 -4 1
    -6 -4 0
    6 4 0
    -6 -4 -1
    -6 -4 -1
    6 4 1
    -6 -4 -2
    -6 -4 -2
    6 4 2
    -6 -4 -3
    6 4 3
    6 4 3
    -6 -4 -4
    6 4 4
    -6 -4 -5
    6 4 5
    6 4 5
    -6 -4 -6
    6 4 6
    6 4 6
    -6 -4 -7
    6 4 7
    6 4 7
    -6 -4 -8
    6 4 8
    6 4 8
    -6 -4 -9
    6 4 9
    6 4 9
    -6 -4 -10
    6 4 10
    6 4 10
    -6 -4 -11
    6 4 11
    6 4 11
    -6 -4 -12
    6 4 12
    6 4 12
    -6 -4 -13
    6 4 13
    6 4 13
    -6 -4 -14
    6 4 14
    6 4 14
    -6 -5 6
    -6 -5 5
    -6 -5 4
    -6 -5 3
    -6 -5 3
    -6 -5 2
    -6 -5 2
    -6 -5 1
    6 5 -1
    -6 -5 0
    -6 -5 0
    6 5 0
    -6 -5 -1
    -6 -5 -1
    6 5 1
    -6 -5 -2
    -6 -5 -2
    6 5 2
    -6 -5 -3
    -6 -5 -3
    6 5 3
    -6 -5 -4
    6 5 4
    6 5 4
    -6 -5 -5
    6 5 5
    6 5 5
    -6 -5 -6
    6 5 6
    -6 -5 -7
    6 5 7
    6 5 7
    -6 -5 -8
    6 5 8
    6 5 8
    -6 -5 -9
    6 5 9
    6 5 9
    -6 -5 -10
    6 5 10
    6 5 10
    -6 -5 -11
    6 5 11
    6 5 11
    -6 -5 -12
    6 5 12
    6 5 12
    -6 -5 -13
    6 5 13
    6 5 13
    -6 -5 -14
    6 5 14
    6 5 14
    -6 -5 -15
    6 5 15
    6 5 15
    -6 -6 5
    -6 -6 4
    -6 -6 3
    -6 -6 3
    -6 -6 2
    -6 -6 2
    6 6 -1
    -6 -6 0
    6 6 0
    -6 -6 -1
    6 6 1
    -6 -6 -2
    -6 -6 -2
    6 6 2
    -6 -6 -3
    6 6 3
    -6 -6 -4
    -6 -6 -4
    6 6 4
    -6 -6 -5
    6 6 5
    6 6 5
    -6 -6 -6
    6 6 6
    6 6 6
    -6 -6 -7
    6 6 7
    6 6 7
    -6 -6 -8
    6 6 8
    6 6 8
    -6 -6 -9
    6 6 9
    6 6 9
    -6 -6 -10
    6 6 10
    -6 -6 -11
    6 6 11
    6 6 11
    -6 -6 -12
    6 6 12
    6 6 12
    -6 -6 -13
    6 6 13
    6 6 13
    -6 -6 -14
    6 6 14
    6 6 14
    -6 -6 -15
    6 6 15
    6 6 15
    -6 -7 5
    -6 -7 4
    -6 -7 3
    -6 -7 3
    -6 -7 2
    -6 -7 2
    -6 -7 1
    6 7 -1
    -6 -7 0
    6 7 0
    -6 -7 -1
    6 7 1
    -6 -7 -2
    6 7 2
    -6 -7 -3
    -6 -7 -3
    6 7 3
    -6 -7 -4
    -6 -7 -4
    6 7 4
    -6 -7 -5
    -6 -7 -5
    6 7 5
    -6 -7 -6
    6 7 6
    6 7 6
    -6 -7 -7
    6 7 7
    6 7 7
    -6 -7 -8
    6 7 8
    6 7 8
    -6 -7 -9
    6 7 9
    6 7 9
    -6 -7 -10
    6 7 10
    -6 -7 -11
    6 7 11
    6 7 11
    -6 -7 -12
    6 7 12
    6 7 12
    -6 -7 -13
    6 7 13
    6 7 13
    -6 -7 -14
    6 7 14
    6 7 14
    6 7 15
    6 7 15
    -6 -8 4
    -6 -8 3
    -6 -8 3
    -6 -8 2
    -6 -8 2
    -6 -8 1
    6 8 -1
    -6 -8 0
    6 8 0
    -6 -8 -1
    6 8 1
    -6 -8 -2
    6 8 2
    -6 -8 -3
    6 8 3
    -6 -8 -4
    -6 -8 -4
    6 8 4
    -6 -8 -5
    -6 -8 -5
    6 8 5
    -6 -8 -6
    -6 -8 -6
    6 8 6
    -6 -8 -7
    -6 -8 -7
    6 8 7
    -6 -8 -8
    6 8 8
    6 8 8
    -6 -8 -9
    6 8 9
    6 8 9
    -6 -8 -10
    6 8 10
    6 8 10
    -6 -8 -11
    6 8 11
    6 8 11
    -6 -8 -12
    6 8 12
    6 8 12
    -6 -8 -13
    6 8 13
    6 8 13
    -6 -8 -14
    6 8 14
    6 8 14
    -6 -9 3
    -6 -9 2
    -6 -9 2
    -6 -9 1
    6 9 -1
    -6 -9 0
    6 9 0
    -6 -9 -1
    -6 -9 -2
    6 9 2
    -6 -9 -3
    6 9 3
    -6 -9 -4
    6 9 4
    -6 -9 -5
    -6 -9 -5
    6 9 5
    -6 -9 -6
    -6 -9 -6
    6 9 6
    -6 -9 -7
    -6 -9 -7
    6 9 7
    -6 -9 -8
    -6 -9 -8
    6 9 8
    -6 -9 -9
    6 9 9
    -6 -9 -10
    6 9 10
    6 9 10
    -6 -9 -11
    6 9 11
    6 9 11
    -6 -9 -12
    6 9 12
    6 9 12
    -6 -9 -13
    6 9 13
    6 9 13
    -6 -9 -14
    6 9 14
    6 9 14
    -6 -10 1
    6 10 -1
    -6 -10 0
    6 10 0
    -6 -10 -1
    6 10 1
    -6 -10 -2
    6 10 2
    -6 -10 -3
    6 10 3
    -6 -10 -4
    6 10 4
    -6 -10 -5
    6 10 5
    -6 -10 -6
    6 10 6
    -6 -10 -7
    -6 -10 -7
    6 10 7
    -6 -10 -8
    -6 -10 -8
    6 10 8
    -6 -10 -9
    -6 -10 -9
    6 10 9
    -6 -10 -10
    -6 -10 -10
    6 10 10
    -6 -10 -11
    -6 -10 -11
    6 10 11
    -6 -10 -12
    6 10 12
    6 10 12
    -6 -10 -13
    6 10 13
    6 10 13
    -6 -10 -14
    6 10 14
    6 10 14
    -6 -11 0
    6 11 0
    -6 -11 -1
    6 11 1
    -6 -11 -2
    6 11 2
    -6 -11 -3
    6 11 3
    -6 -11 -4
    6 11 4
    -6 -11 -5
    6 11 5
    -6 -11 -6
    6 11 6
    -6 -11 -7
    6 11 7
    -6 -11 -8
    -6 -11 -8
    6 11 8
    -6 -11 -9
    -6 -11 -9
    6 11 9
    -6 -11 -10
    -6 -11 -10
    6 11 10
    -6 -11 -11
    -6 -11 -11
    6 11 11
    -6 -11 -12
    -6 -11 -12
    6 11 12
    -6 -11 -13
    -6 -11 -13
    6 11 13
    -6 -12 -2
    -6 -12 -3
    6 12 3
    -6 -12 -4
    6 12 4
    -6 -12 -5
    -6 -12 -6
    6 12 6
    -6 -12 -7
    6 12 7
    -6 -12 -8
    6 12 8
    -6 -12 -9
    -6 -12 -9
    6 12 9
    -6 -12 -10
    -6 -12 -10
    6 12 10
    -6 -12 -11
    -6 -12 -11
    6 12 11
    -6 -12 -12
    -6 -12 -12
    6 12 12
    -6 -13 -4
    6 13 4
    -6 -13 -5
    6 13 5
    -6 -13 -6
    -6 -13 -7
    6 13 7
    -6 -13 -8
    6 13 8
    -6 -13 -9
    6 13 9
    -6 -13 -10
    6 13 10
    -6 -13 -11
    -6 -13 -11
    6 13 11
    7 -12 -4
    7 -12 -3
    7 -12 -2
    7 -12 -2
    7 -12 -1
    7 -12 -1
    7 -11 -6
    7 -11 -5
    7 -11 -4
    7 -11 -3
    7 -11 -2
    7 -11 -1
    7 -11 -1
    7 -11 0
    7 -11 0
    7 -11 1
    7 -11 1
    7 -11 2
    7 -11 2
    7 -10 -7
    7 -10 -6
    7 -10 -5
    7 -10 -4
    7 -10 -3
    7 -10 -2
    7 -10 -2
    7 -10 -1
    7 -10 -1
    7 -10 0
    7 -10 0
    7 -10 1
    7 -10 1
    7 -10 2
    7 -10 2
    7 -10 3
    7 -10 3
    7 -10 4
    7 -10 4
    7 -9 -8
    -7 9 8
    7 -9 -7
    -7 9 7
    7 -9 -6
    7 -9 -5
    7 -9 -4
    7 -9 -3
    7 -9 -2
    7 -9 -2
    7 -9 -1
    7 -9 -1
    7 -9 0
    7 -9 0
    7 -9 1
    7 -9 1
    7 -9 2
    7 -9 2
    7 -9 3
    7 -9 3
    7 -9 4
    7 -9 4
    -7 9 -5
    7 -9 5
    -7 9 -6
    7 -9 6
    7 -8 -8
    -7 8 8
    7 -8 -7
    -7 8 7
    7 -8 -6
    -7 8 6
    7 -8 -5
    -7 8 5
    7 -8 -4
    7 -8 -3
    7 -8 -2
    7 -8 -2
    7 -8 -1
    7 -8 -1
    7 -8 0
    7 -8 0
    7 -8 1
    7 -8 1
    7 -8 2
    7 -8 2
    7 -8 3
    7 -8 3
    7 -8 4
    7 -8 4
    7 -8 5
    -7 8 -6
    7 -8 6
    -7 8 -7
    7 -8 7
    7 -7 -9
    -7 7 9
    7 -7 -8
    -7 7 8
    7 -7 -7
    -7 7 7
    7 -7 -6
    -7 7 6
    7 -7 -5
    -7 7 5
    7 -7 -4
    -7 7 4
    7 -7 -3
    7 -7 -2
    7 -7 -2
    7 -7 -1
    7 -7 -1
    7 -7 0
    7 -7 0
    7 -7 1
    7 -7 1
    7 -7 2
    7 -7 2
    7 -7 3
    7 -7 3
    7 -7 4
    7 -7 4
    7 -7 5
    7 -7 5
    -7 7 -6
    7 -7 6
    -7 7 -7
    7 -7 7
    7 -7 8
    7 -6 -9
    -7 6 9
    7 -6 -8
    -7 6 8
    7 -6 -7
    -7 6 7
    7 -6 -6
    -7 6 6
    7 -6 -5
    -7 6 5
    7 -6 -4
    -7 6 4
    7 -6 -3
    -7 6 3
    7 -6 -2
    7 -6 -2
    -7 6 2
    7 -6 -1
    7 -6 -1
    7 -6 0
    7 -6 0
    7 -6 1
    7 -6 1
    7 -6 2
    7 -6 2
    7 -6 3
    7 -6 3
    7 -6 4
    7 -6 4
    7 -6 5
    7 -6 5
    -7 6 -6
    7 -6 6
    -7 6 -7
    7 -6 7
    -7 6 -8
    7 -6 8
    -7 6 -9
    7 -6 9
    7 -5 -9
    -7 5 9
    7 -5 -8
    -7 5 8
    7 -5 -7
    -7 5 7
    7 -5 -6
    7 -5 -5
    -7 5 5
    7 -5 -4
    7 -5 -3
    -7 5 3
    7 -5 -2
    -7 5 2
    7 -5 -1
    7 -5 -1
    -7 5 1
    7 -5 0
    7 -5 0
    7 -5 1
    7 -5 1
    7 -5 2
    7 -5 2
    7 -5 3
    7 -5 3
    7 -5 4
    7 -5 4
    7 -5 5
    7 -5 5
    -7 5 -6
    7 -5 6
    -7 5 -7
    7 -5 7
    -7 5 -8
    7 -5 8
    -7 5 -9
    7 -5 9
    -7 5 -10
    7 -5 10
    7 -4 -9
    -7 4 9
    7 -4 -8
    -7 4 8
    7 -4 -7
    -7 4 7
    7 -4 -6
    -7 4 6
    7 -4 -5
    -7 4 5
    7 -4 -4
    -7 4 4
    7 -4 -3
    -7 4 3
    7 -4 -2
    7 -4 -2
    -7 4 2
    7 -4 -1
    7 -4 -1
    -7 4 1
    7 -4 0
    7 -4 0
    -7 4 0
    7 -4 1
    7 -4 1
    7 -4 2
    7 -4 2
    7 -4 3
    7 -4 3
    7 -4 4
    7 -4 4
    7 -4 5
    7 -4 5
    -7 4 -6
    7 -4 6
    -7 4 -7
    7 -4 7
    7 -4 8
    -7 4 -9
    7 -4 9
    -7 4 -10
    7 -4 10
    -7 4 -11
    7 -4 11
    7 -3 -9
    -7 3 9
    7 -3 -8
    -7 3 8
    7 -3 -7
    -7 3 7
    7 -3 -6
    -7 3 6
    7 -3 -5
    -7 3 5
    7 -3 -4
    7 -3 -3
    -7 3 3
    7 -3 -2
    -7 3 2
    7 -3 -1
    7 -3 -1
    -7 3 1
    7 -3 0
    7 -3 0
    7 -3 1
    7 -3 1
    7 -3 2
    7 -3 2
    7 -3 3
    7 -3 3
    7 -3 4
    7 -3 4
    7 -3 5
    7 -3 5
    -7 3 -6
    7 -3 6
    -7 3 -7
    7 -3 7
    -7 3 -8
    7 -3 8
    -7 3 -9
    7 -3 9
    -7 3 -10
    7 -3 10
    -7 3 -11
    7 -3 11
    -7 2 9
    7 -2 -8
    -7 2 8
    7 -2 -7
    -7 2 7
    7 -2 -6
    -7 2 6
    7 -2 -5
    -7 2 5
    7 -2 -4
    -7 2 4
    7 -2 -3
    -7 2 3
    7 -2 -1
    7 -2 -1
    -7 2 1
    7 -2 0
    7 -2 0
    -7 2 0
    7 -2 1
    7 -2 1
    -7 2 -1
    7 -2 2
    7 -2 2
    7 -2 3
    7 -2 3
    7 -2 4
    7 -2 4
    7 -2 5
    -7 2 -6
    7 -2 6
    -7 2 -7
    7 -2 7
    -7 2 -8
    7 -2 8
    -7 2 -9
    7 -2 9
    -7 2 -10
    7 -2 10
    -7 2 -11
    7 -2 11
    -7 2 -12
    7 -2 12
    -7 1 8
    7 -1 -7
    -7 1 7
    7 -1 -6
    -7 1 6
    7 -1 -5
    -7 1 5
    7 -1 -4
    -7 1 4
    7 -1 -3
    -7 1 3
    7 -1 -2
    -7 1 2
    -7 1 2
    7 -1 -1
    7 -1 -1
    -7 1 1
    7 -1 0
    7 -1 0
    -7 1 0
    7 -1 1
    7 -1 1
    -7 1 -1
    7 -1 2
    7 -1 2
    -7 1 -2
    -7 1 -2
    7 -1 3
    7 -1 3
    7 -1 4
    7 -1 4
    -7 1 -5
    7 -1 5
    -7 1 -6
    7 -1 6
    -7 1 -7
    7 -1 7
    -7 1 -8
    7 -1 8
    -7 1 -9
    7 -1 9
    -7 1 -10
    7 -1 10
    -7 1 -11
    7 -1 11
    -7 1 -12
    7 -1 12
    -7 0 8
    -7 0 7
    7 0 -6
    -7 0 6
    7 0 -5
    -7 0 5
    -7 0 4
    7 0 -3
    -7 0 3
    7 0 -2
    -7 0 2
    -7 0 2
    7 0 -1
    7 0 -1
    -7 0 1
    7 0 0
    7 0 0
    -7 0 0
    7 0 1
    7 0 1
    -7 0 -1
    7 0 2
    7 0 2
    -7 0 -2
    7 0 3
    7 0 3
    -7 0 -3
    7 0 4
    7 0 4
    -7 0 -4
    -7 0 -5
    7 0 5
    7 0 5
    -7 0 -6
    7 0 6
    -7 0 -7
    7 0 7
    7 0 7
    -7 0 -8
    7 0 8
    7 0 8
    -7 0 -9
    7 0 9
    -7 0 -10
    7 0 10
    -7 0 -11
    7 0 11
    -7 0 -12
    7 0 12
    -7 0 -13
    7 0 13
    -7 -1 7
    -7 -1 6
    -7 -1 5
    7 1 -4
    -7 -1 4
    7 1 -3
    -7 -1 3
    7 1 -2
    -7 -1 2
    -7 -1 2
    7 1 -1
    -7 -1 1
    -7 -1 1
    7 1 0
    7 1 0
    -7 -1 0
    7 1 1
    7 1 1
    -7 -1 -1
    7 1 2
    7 1 2
    -7 -1 -2
    7 1 3
    7 1 3
    7 1 3
    -7 -1 -4
    7 1 4
    7 1 4
    -7 -1 -5
    7 1 5
    7 1 5
    -7 -1 -6
    7 1 6
    7 1 6
    -7 -1 -7
    7 1 7
    7 1 7
    -7 -1 -8
    7 1 8
    -7 -1 -9
    7 1 9
    7 1 9
    -7 -1 -10
    7 1 10
    7 1 10
    -7 -1 -11
    7 1 11
    -7 -1 -12
    7 1 12
    -7 -1 -13
    7 1 13
    -7 -2 7
    -7 -2 6
    -7 -2 5
    -7 -2 4
    7 2 -3
    -7 -2 3
    7 2 -2
    -7 -2 2
    -7 -2 2
    7 2 -1
    -7 -2 1
    -7 -2 1
    7 2 0
    -7 -2 0
    -7 -2 0
    7 2 1
    7 2 1
    7 2 2
    7 2 2
    7 2 3
    7 2 3
    -7 -2 -4
    7 2 4
    7 2 4
    -7 -2 -5
    7 2 5
    7 2 5
    -7 -2 -6
    7 2 6
    7 2 6
    -7 -2 -7
    7 2 7
    7 2 7
    -7 -2 -8
    7 2 8
    7 2 8
    -7 -2 -9
    7 2 9
    7 2 9
    -7 -2 -10
    7 2 10
    7 2 10
    -7 -2 -11
    7 2 11
    7 2 11
    -7 -2 -12
    7 2 12
    -7 -2 -13
    7 2 13
    -7 -2 -14
    7 2 14
    -7 -3 6
    -7 -3 5
    -7 -3 4
    -7 -3 3
    7 3 -2
    -7 -3 2
    -7 -3 2
    7 3 -1
    -7 -3 1
    -7 -3 1
    7 3 0
    -7 -3 0
    -7 -3 0
    -7 -3 -1
    7 3 1
    7 3 2
    7 3 2
    -7 -3 -3
    7 3 3
    -7 -3 -4
    7 3 4
    7 3 4
    -7 -3 -5
    7 3 5
    7 3 5
    -7 -3 -6
    7 3 6
    7 3 6
    -7 -3 -7
    7 3 7
    7 3 7
    -7 -3 -8
    7 3 8
    7 3 8
    -7 -3 -9
    7 3 9
    7 3 9
    -7 -3 -10
    7 3 10
    7 3 10
    -7 -3 -11
    7 3 11
    7 3 11
    -7 -3 -12
    7 3 12
    7 3 12
    -7 -3 -13
    7 3 13
    7 3 13
    -7 -3 -14
    7 3 14
    -7 -4 6
    -7 -4 5
    -7 -4 4
    -7 -4 3
    -7 -4 2
    -7 -4 2
    -7 -4 1
    -7 -4 1
    -7 -4 0
    7 4 0
    -7 -4 -1
    -7 -4 -1
    7 4 1
    -7 -4 -2
    -7 -4 -2
    7 4 2
    -7 -4 -3
    7 4 3
    7 4 3
    -7 -4 -4
    7 4 4
    7 4 4
    -7 -4 -5
    7 4 5
    7 4 5
    -7 -4 -6
    7 4 6
    7 4 6
    -7 -4 -7
    7 4 7
    7 4 7
    -7 -4 -8
    7 4 8
    7 4 8
    -7 -4 -9
    7 4 9
    7 4 9
    -7 -4 -10
    7 4 10
    7 4 10
    -7 -4 -11
    7 4 11
    7 4 11
    -7 -4 -12
    7 4 12
    7 4 12
    -7 -4 -13
    7 4 13
    7 4 13
    7 4 14
    7 4 14
    -7 -5 5
    -7 -5 4
    -7 -5 3
    -7 -5 2
    -7 -5 2
    -7 -5 1
    -7 -5 0
    7 5 0
    -7 -5 -1
    -7 -5 -1
    7 5 1
    -7 -5 -2
    -7 -5 -2
    7 5 2
    -7 -5 -3
    -7 -5 -3
    7 5 3
    -7 -5 -4
    7 5 4
    7 5 4
    -7 -5 -5
    7 5 5
    7 5 5
    -7 -5 -6
    7 5 6
    7 5 6
    -7 -5 -7
    7 5 7
    7 5 7
    -7 -5 -8
    7 5 8
    7 5 8
    -7 -5 -9
    7 5 9
    7 5 9
    -7 -5 -10
    7 5 10
    7 5 10
    -7 -5 -11
    7 5 11
    7 5 11
    -7 -5 -12
    7 5 12
    7 5 12
    -7 -5 -13
    7 5 13
    7 5 13
    -7 -5 -14
    7 5 14
    7 5 14
    -7 -6 4
    -7 -6 3
    -7 -6 2
    -7 -6 2
    -7 -6 1
    -7 -6 1
    -7 -6 0
    7 6 0
    -7 -6 -1
    7 6 1
    -7 -6 -2
    7 6 2
    -7 -6 -3
    -7 -6 -3
    7 6 3
    -7 -6 -4
    -7 -6 -4
    7 6 4
    -7 -6 -5
    7 6 5
    7 6 5
    -7 -6 -6
    7 6 6
    7 6 6
    -7 -6 -7
    7 6 7
    7 6 7
    -7 -6 -8
    7 6 8
    -7 -6 -9
    7 6 9
    7 6 9
    -7 -6 -10
    7 6 10
    7 6 10
    -7 -6 -11
    7 6 11
    7 6 11
    -7 -6 -12
    7 6 12
    7 6 12
    -7 -6 -13
    7 6 13
    7 6 13
    -7 -6 -14
    7 6 14
    7 6 14
    -7 -7 3
    -7 -7 2
    -7 -7 2
    -7 -7 1
    -7 -7 0
    7 7 0
    -7 -7 -1
    7 7 1
    -7 -7 -2
    7 7 2
    -7 -7 -3
    -7 -7 -3
    7 7 3
    -7 -7 -4
    -7 -7 -4
    7 7 4
    -7 -7 -5
    -7 -7 -5
    7 7 5
    -7 -7 -6
    7 7 6
    7 7 6
    -7 -7 -7
    7 7 7
    7 7 7
    -7 -7 -8
    7 7 8
    7 7 8
    -7 -7 -9
    7 7 9
    7 7 9
    -7 -7 -10
    7 7 10
    -7 -7 -11
    7 7 11
    -7 -7 -12
    7 7 12
    7 7 12
    -7 -7 -13
    7 7 13
    7 7 13
    -7 -7 -14
    7 7 14
    -7 -8 3
    -7 -8 2
    -7 -8 1
    7 8 -1
    -7 -8 0
    7 8 0
    -7 -8 -1
    7 8 1
    -7 -8 -2
    7 8 2
    -7 -8 -3
    7 8 3
    -7 -8 -4
    7 8 4
    -7 -8 -5
    -7 -8 -5
    7 8 5
    -7 -8 -6
    7 8 6
    -7 -8 -7
    7 8 7
    -7 -8 -8
    7 8 8
    7 8 8
    -7 -8 -9
    7 8 9
    7 8 9
    -7 -8 -10
    7 8 10
    7 8 10
    -7 -8 -11
    7 8 11
    7 8 11
    -7 -8 -12
    7 8 12
    7 8 12
    -7 -8 -13
    7 8 13
    7 8 13
    -7 -8 -14
    7 8 14
    7 8 14
    -7 -9 1
    7 9 -1
    -7 -9 0
    7 9 0
    -7 -9 -1
    7 9 1
    -7 -9 -2
    7 9 2
    -7 -9 -3
    7 9 3
    -7 -9 -4
    7 9 4
    -7 -9 -5
    7 9 5
    -7 -9 -6
    -7 -9 -6
    7 9 6
    -7 -9 -7
    -7 -9 -7
    7 9 7
    -7 -9 -8
    -7 -9 -8
    7 9 8
    -7 -9 -9
    7 9 9
    -7 -9 -10
    7 9 10
    7 9 10
    -7 -9 -11
    7 9 11
    7 9 11
    -7 -9 -12
    7 9 12
    7 9 12
    -7 -9 -13
    7 9 13
    7 9 13
    -7 -9 -14
    7 9 14
    7 9 14
    -7 -10 0
    7 10 0
    -7 -10 -1
    7 10 1
    -7 -10 -2
    7 10 2
    -7 -10 -3
    7 10 3
    -7 -10 -4
    7 10 4
    -7 -10 -5
    7 10 5
    -7 -10 -6
    7 10 6
    -7 -10 -7
    7 10 7
    -7 -10 -8
    -7 -10 -8
    7 10 8
    -7 -10 -9
    -7 -10 -9
    7 10 9
    -7 -10 -10
    -7 -10 -10
    7 10 10
    -7 -10 -11
    7 10 11
    -7 -10 -12
    7 10 12
    7 10 12
    -7 -10 -13
    7 10 13
    7 10 13
    -7 -11 -1
    7 11 1
    -7 -11 -2
    7 11 2
    -7 -11 -3
    7 11 3
    -7 -11 -4
    7 11 4
    -7 -11 -5
    7 11 5
    -7 -11 -6
    7 11 6
    -7 -11 -7
    7 11 7
    -7 -11 -8
    7 11 8
    -7 -11 -9
    -7 -11 -9
    7 11 9
    -7 -11 -10
    -7 -11 -10
    7 11 10
    -7 -11 -11
    -7 -11 -11
    7 11 11
    -7 -11 -12
    -7 -11 -12
    7 11 12
    -7 -11 -13
    -7 -11 -13
    7 11 13
    -7 -12 -3
    7 12 3
    -7 -12 -4
    7 12 4
    -7 -12 -5
    7 12 5
    -7 -12 -6
    7 12 6
    -7 -12 -7
    7 12 7
    -7 -12 -8
    7 12 8
    -7 -12 -9
    7 12 9
    -7 -12 -10
    7 12 10
    -7 -12 -11
    7 12 11
    -7 -12 -12
    -7 -12 -12
    -7 -13 -7
    7 13 7
    -7 -13 -8
    7 13 8
    -7 -13 -9
    7 13 9
    8 -11 -3
    8 -11 -2
    8 -11 -1
    8 -11 -1
    8 -11 0
    8 -11 0
    8 -10 -5
    8 -10 -4
    8 -10 -3
    8 -10 -2
    8 -10 -1
    8 -10 -1
    8 -10 0
    8 -10 0
    8 -10 1
    8 -10 1
    8 -10 2
    8 -10 2
    8 -10 3
    8 -10 3
    8 -9 -5
    8 -9 -4
    8 -9 -3
    8 -9 -2
    8 -9 -1
    8 -9 -1
    8 -9 0
    8 -9 0
    8 -9 1
    8 -9 1
    8 -9 2
    8 -9 2
    8 -9 3
    8 -9 3
    8 -9 4
    -8 9 -5
    8 -9 5
    8 -8 -7
    8 -8 -6
    8 -8 -5
    8 -8 -4
    8 -8 -3
    8 -8 -2
    8 -8 -1
    8 -8 -1
    8 -8 0
    8 -8 0
    8 -8 1
    8 -8 2
    8 -8 2
    8 -8 3
    8 -8 3
    8 -8 4
    8 -8 4
    8 -8 5
    8 -8 5
    -8 8 -6
    8 -8 6
    8 -7 -7
    8 -7 -6
    8 -7 -5
    8 -7 -4
    8 -7 -3
    8 -7 -2
    8 -7 -1
    8 -7 -1
    8 -7 0
    8 -7 0
    8 -7 1
    8 -7 1
    8 -7 2
    8 -7 2
    8 -7 3
    8 -7 3
    8 -7 4
    8 -7 4
    8 -7 5
    8 -7 5
    -8 7 -6
    8 -7 6
    -8 7 -7
    8 -7 7
    8 -6 -8
    -8 6 8
    8 -6 -7
    -8 6 7
    8 -6 -6
    -8 6 6
    8 -6 -5
    8 -6 -4
    8 -6 -3
    8 -6 -2
    8 -6 -1
    8 -6 -1
    8 -6 0
    8 -6 0
    8 -6 1
    8 -6 1
    8 -6 2
    8 -6 2
    8 -6 3
    8 -6 3
    8 -6 4
    8 -6 4
    8 -6 5
    8 -6 5
    -8 6 -6
    8 -6 6
    -8 6 -7
    8 -6 7
    -8 6 -8
    8 -6 8
    8 -5 -8
    -8 5 8
    8 -5 -7
    -8 5 7
    8 -5 -6
    -8 5 6
    8 -5 -5
    -8 5 5
    8 -5 -4
    -8 5 4
    8 -5 -3
    8 -5 -2
    8 -5 -1
    8 -5 -1
    8 -5 0
    8 -5 0
    8 -5 1
    8 -5 1
    8 -5 2
    8 -5 2
    8 -5 3
    8 -5 3
    8 -5 4
    8 -5 4
    8 -5 5
    8 -5 5
    -8 5 -6
    8 -5 6
    -8 5 -7
    8 -5 7
    -8 5 -8
    8 -5 8
    -8 5 -9
    8 -5 9
    8 -4 -8
    -8 4 8
    8 -4 -7
    -8 4 7
    8 -4 -6
    -8 4 6
    8 -4 -5
    -8 4 5
    -8 4 4
    8 -4 -3
    -8 4 3
    8 -4 -2
    -8 4 2
    8 -4 -1
    8 -4 -1
    8 -4 0
    8 -4 0
    8 -4 1
    8 -4 1
    8 -4 2
    8 -4 2
    8 -4 3
    8 -4 3
    8 -4 4
    8 -4 4
    8 -4 5
    8 -4 5
    -8 4 -6
    8 -4 6
    -8 4 -7
    8 -4 7
    -8 4 -8
    8 -4 8
    -8 4 -9
    8 -4 9
    -8 4 -10
    8 -4 10
    8 -3 -8
    -8 3 8
    8 -3 -7
    -8 3 7
    8 -3 -6
    -8 3 6
    8 -3 -5
    -8 3 5
    8 -3 -4
    -8 3 4
    8 -3 -3
    -8 3 3
    8 -3 -2
    -8 3 2
    8 -3 -1
    8 -3 -1
    -8 3 1
    8 -3 0
    8 -3 0
    8 -3 1
    8 -3 1
    8 -3 2
    8 -3 2
    8 -3 3
    8 -3 3
    8 -3 4
    8 -3 4
    8 -3 5
    8 -3 5
    -8 3 -6
    8 -3 6
    -8 3 -7
    8 -3 7
    -8 3 -8
    8 -3 8
    -8 3 -9
    8 -3 9
    -8 3 -10
    8 -3 10
    -8 3 -11
    8 -3 11
    8 -2 -7
    -8 2 7
    8 -2 -6
    -8 2 6
    -8 2 5
    8 -2 -4
    -8 2 4
    8 -2 -3
    -8 2 3
    8 -2 -2
    -8 2 2
    8 -2 -1
    8 -2 -1
    -8 2 1
    8 -2 0
    8 -2 0
    -8 2 0
    8 -2 1
    8 -2 1
    8 -2 2
    8 -2 2
    8 -2 3
    8 -2 3
    8 -2 4
    8 -2 4
    8 -2 5
    8 -2 5
    -8 2 -6
    8 -2 6
    -8 2 -7
    8 -2 7
    -8 2 -8
    8 -2 8
    -8 2 -9
    8 -2 9
    -8 2 -10
    8 -2 10
    -8 2 -11
    8 -2 11
    -8 1 7
    8 -1 -6
    -8 1 6
    8 -1 -5
    -8 1 5
    8 -1 -4
    -8 1 4
    8 -1 -3
    8 -1 -2
    -8 1 2
    8 -1 -1
    8 -1 -1
    -8 1 1
    8 -1 0
    8 -1 0
    -8 1 0
    8 -1 1
    8 -1 1
    -8 1 -1
    8 -1 2
    8 -1 2
    8 -1 3
    8 -1 3
    8 -1 4
    8 -1 4
    -8 1 -5
    8 -1 5
    -8 1 -6
    8 -1 6
    -8 1 -7
    8 -1 7
    -8 1 -8
    8 -1 8
    -8 1 -9
    8 -1 9
    -8 1 -10
    8 -1 10
    -8 1 -11
    8 -1 11
    -8 1 -12
    8 -1 12
    -8 0 7
    -8 0 6
    8 0 -5
    -8 0 5
    8 0 -4
    -8 0 4
    8 0 -3
    -8 0 3
    8 0 -2
    -8 0 2
    8 0 -1
    -8 0 1
    -8 0 1
    8 0 0
    8 0 0
    -8 0 0
    8 0 1
    8 0 1
    -8 0 -1
    8 0 2
    8 0 2
    -8 0 -2
    8 0 3
    8 0 3
    -8 0 -3
    8 0 4
    8 0 4
    -8 0 -5
    8 0 5
    -8 0 -6
    8 0 6
    -8 0 -7
    8 0 7
    -8 0 -8
    8 0 8
    -8 0 -9
    8 0 9
    -8 0 -10
    8 0 10
    -8 0 -11
    8 0 11
    -8 0 -12
    8 0 12
    -8 0 -13
    8 0 13
    -8 -1 6
    -8 -1 5
    -8 -1 4
    8 1 -3
    -8 -1 3
    8 1 -2
    -8 -1 2
    8 1 -1
    -8 -1 1
    -8 -1 1
    8 1 0
    8 1 0
    -8 -1 0
    8 1 1
    8 1 1
    -8 -1 -1
    8 1 2
    8 1 2
    -8 -1 -2
    8 1 3
    8 1 3
    -8 -1 -3
    8 1 4
    8 1 4
    -8 -1 -5
    8 1 5
    8 1 5
    -8 -1 -6
    8 1 6
    -8 -1 -7
    8 1 7
    -8 -1 -8
    8 1 8
    -8 -1 -9
    8 1 9
    -8 -1 -10
    8 1 10
    -8 -1 -11
    8 1 11
    -8 -1 -12
    8 1 12
    -8 -1 -13
    8 1 13
    -8 -2 6
    -8 -2 5
    -8 -2 4
    -8 -2 3
    8 2 -2
    -8 -2 2
    8 2 -1
    -8 -2 1
    -8 -2 1
    8 2 0
    -8 -2 0
    -8 -2 0
    8 2 1
    8 2 1
    -8 -2 -1
    8 2 2
    8 2 2
    8 2 3
    8 2 3
    8 2 3
    -8 -2 -4
    8 2 4
    8 2 4
    -8 -2 -5
    8 2 5
    8 2 5
    -8 -2 -6
    8 2 6
    8 2 6
    -8 -2 -7
    8 2 7
    8 2 8
    -8 -2 -9
    8 2 9
    -8 -2 -10
    8 2 10
    -8 -2 -11
    8 2 11
    -8 -2 -12
    8 2 12
    -8 -2 -13
    8 2 13
    -8 -3 5
    -8 -3 4
    -8 -3 3
    -8 -3 2
    8 3 -1
    -8 -3 1
    -8 -3 1
    8 3 0
    -8 -3 0
    8 3 1
    -8 -3 -1
    -8 -3 -1
    8 3 2
    8 3 2
    -8 -3 -3
    8 3 3
    8 3 3
    -8 -3 -4
    8 3 4
    8 3 4
    -8 -3 -5
    8 3 5
    8 3 5
    -8 -3 -6
    8 3 6
    8 3 6
    -8 -3 -7
    8 3 7
    8 3 7
    -8 -3 -8
    8 3 8
    8 3 8
    -8 -3 -9
    8 3 9
    8 3 9
    -8 -3 -10
    8 3 10
    8 3 10
    -8 -3 -11
    8 3 11
    -8 -3 -12
    8 3 12
    -8 -3 -13
    8 3 13
    -8 -3 -14
    8 3 14
    -8 -4 5
    -8 -4 4
    -8 -4 3
    -8 -4 2
    -8 -4 1
    -8 -4 1
    -8 -4 0
    -8 -4 0
    -8 -4 -1
    -8 -4 -1
    8 4 1
    -8 -4 -2
    -8 -4 -2
    8 4 2
    -8 -4 -3
    8 4 3
    8 4 3
    -8 -4 -4
    8 4 4
    8 4 4
    -8 -4 -5
    8 4 5
    -8 -4 -6
    8 4 6
    8 4 6
    -8 -4 -7
    8 4 7
    8 4 7
    -8 -4 -8
    8 4 8
    8 4 8
    -8 -4 -9
    8 4 9
    8 4 9
    -8 -4 -10
    8 4 10
    8 4 10
    8 4 11
    8 4 11
    -8 -4 -12
    8 4 12
    -8 -4 -13
    8 4 13
    -8 -4 -14
    8 4 14
    -8 -5 2
    -8 -5 1
    -8 -5 1
    -8 -5 0
    -8 -5 0
    -8 -5 -1
    8 5 1
    -8 -5 -2
    -8 -5 -2
    8 5 2
    -8 -5 -3
    -8 -5 -3
    8 5 3
    -8 -5 -4
    8 5 4
    8 5 4
    -8 -5 -5
    8 5 5
    8 5 5
    -8 -5 -6
    8 5 6
    -8 -5 -7
    8 5 7
    8 5 7
    -8 -5 -8
    8 5 8
    8 5 8
    -8 -5 -9
    8 5 9
    8 5 9
    -8 -5 -10
    8 5 10
    8 5 10
    -8 -5 -11
    8 5 11
    8 5 11
    -8 -5 -12
    8 5 12
    8 5 12
    -8 -5 -13
    8 5 13
    -8 -5 -14
    8 5 14
    -8 -6 3
    -8 -6 2
    -8 -6 1
    -8 -6 0
    -8 -6 -1
    8 6 1
    -8 -6 -2
    8 6 2
    -8 -6 -3
    -8 -6 -3
    8 6 3
    -8 -6 -4
    -8 -6 -4
    8 6 4
    -8 -6 -5
    8 6 5
    8 6 5
    -8 -6 -6
    8 6 6
    8 6 6
    -8 -6 -7
    8 6 7
    8 6 7
    -8 -6 -8
    8 6 8
    8 6 8
    -8 -6 -9
    8 6 9
    8 6 9
    -8 -6 -10
    8 6 10
    8 6 10
    -8 -6 -11
    8 6 11
    8 6 11
    -8 -6 -12
    8 6 12
    8 6 12
    -8 -6 -13
    8 6 13
    8 6 13
    -8 -6 -14
    8 6 14
    -8 -7 2
    -8 -7 1
    -8 -7 0
    8 7 0
    -8 -7 -1
    8 7 1
    -8 -7 -2
    8 7 2
    -8 -7 -3
    8 7 3
    -8 -7 -4
    -8 -7 -4
    8 7 4
    -8 -7 -5
    -8 -7 -5
    8 7 5
    -8 -7 -6
    8 7 6
    8 7 6
    -8 -7 -7
    8 7 7
    8 7 7
    -8 -7 -8
    8 7 8
    8 7 8
    -8 -7 -9
    8 7 9
    8 7 9
    -8 -7 -10
    8 7 10
    8 7 10
    -8 -7 -11
    8 7 11
    8 7 11
    -8 -7 -12
    8 7 12
    8 7 12
    -8 -7 -13
    8 7 13
    8 7 13
    -8 -7 -14
    8 7 14
    8 7 14
    -8 -8 1
    -8 -8 0
    8 8 0
    -8 -8 -1
    8 8 1
    -8 -8 -2
    8 8 2
    -8 -8 -3
    8 8 3
    -8 -8 -4
    8 8 4
    -8 -8 -5
    8 8 5
    -8 -8 -6
    -8 -8 -6
    8 8 6
    -8 -8 -7
    -8 -8 -7
    8 8 7
    -8 -8 -8
    8 8 8
    8 8 8
    -8 -8 -9
    8 8 9
    8 8 9
    -8 -8 -10
    8 8 10
    8 8 10
    -8 -8 -11
    8 8 11
    8 8 11
    -8 -8 -12
    8 8 12
    8 8 12
    -8 -8 -13
    8 8 13
    -8 -8 -14
    8 8 14
    8 8 14
    -8 -9 0
    8 9 0
    -8 -9 -1
    8 9 1
    -8 -9 -2
    8 9 2
    -8 -9 -3
    8 9 3
    -8 -9 -4
    8 9 4
    -8 -9 -5
    8 9 5
    -8 -9 -6
    8 9 6
    -8 -9 -7
    -8 -9 -7
    8 9 7
    -8 -9 -8
    -8 -9 -8
    8 9 8
    -8 -9 -9
    8 9 9
    -8 -9 -10
    8 9 10
    8 9 10
    -8 -9 -11
    8 9 11
    8 9 11
    -8 -9 -12
    8 9 12
    8 9 12
    -8 -9 -13
    8 9 13
    8 9 13
    -8 -10 -1
    8 10 1
    -8 -10 -2
    8 10 2
    -8 -10 -3
    8 10 3
    -8 -10 -4
    8 10 4
    -8 -10 -5
    8 10 5
    -8 -10 -6
    8 10 6
    -8 -10 -7
    8 10 7
    -8 -10 -8
    -8 -10 -8
    8 10 8
    -8 -10 -9
    -8 -10 -9
    8 10 9
    -8 -10 -10
    -8 -10 -10
    8 10 10
    -8 -10 -11
    8 10 11
    -8 -10 -12
    8 10 12
    8 10 12
    -8 -10 -13
    8 10 13
    8 10 13
    -8 -11 -3
    8 11 3
    -8 -11 -4
    8 11 4
    -8 -11 -5
    8 11 5
    -8 -11 -6
    8 11 6
    -8 -11 -7
    8 11 7
    -8 -11 -8
    8 11 8
    -8 -11 -9
    8 11 9
    -8 -11 -10
    -8 -11 -10
    8 11 10
    -8 -11 -11
    -8 -11 -11
    8 11 11
    -8 -11 -12
    -8 -11 -12
    -8 -12 -6
    8 12 6
    -8 -12 -7
    8 12 7
    -8 -12 -8
    8 12 8
    -8 -12 -9
    8 12 9
    -8 -12 -10
    8 12 10
    9 -10 -1
    9 -10 0
    9 -10 0
    9 -9 -4
    9 -9 -3
    9 -9 -2
    9 -9 -1
    9 -9 0
    9 -9 0
    9 -9 1
    9 -9 1
    9 -9 2
    9 -9 2
    9 -9 3
    9 -9 3
    9 -8 -5
    9 -8 -4
    9 -8 -3
    9 -8 -2
    9 -8 -1
    9 -8 0
    9 -8 0
    9 -8 1
    9 -8 1
    9 -8 2
    9 -8 2
    9 -8 3
    9 -8 3
    9 -8 4
    9 -8 4
    9 -8 5
    9 -8 5
    9 -7 -6
    9 -7 -5
    9 -7 -4
    9 -7 -3
    9 -7 -2
    9 -7 -1
    9 -7 0
    9 -7 0
    9 -7 1
    9 -7 1
    9 -7 2
    9 -7 2
    9 -7 3
    9 -7 4
    9 -7 4
    9 -7 5
    9 -7 5
    -9 7 -6
    9 -7 6
    9 -6 -6
    9 -6 -5
    9 -6 -4
    9 -6 -3
    9 -6 -2
    9 -6 -1
    9 -6 0
    9 -6 0
    9 -6 1
    9 -6 1
    9 -6 2
    9 -6 2
    9 -6 3
    9 -6 3
    9 -6 4
    9 -6 4
    9 -6 5
    -9 6 -6
    9 -6 6
    -9 6 -7
    9 -6 7
    -9 6 -8
    9 -6 8
    9 -5 -6
    9 -5 -5
    9 -5 -4
    9 -5 -3
    9 -5 -2
    9 -5 -1
    9 -5 0
    9 -5 0
    9 -5 1
    9 -5 1
    9 -5 2
    9 -5 2
    9 -5 3
    9 -5 3
    9 -5 4
    9 -5 5
    9 -5 5
    -9 5 -6
    9 -5 6
    -9 5 -7
    9 -5 7
    -9 5 -8
    9 -5 8
    -9 5 -9
    9 -5 9
    9 -4 -6
    9 -4 -5
    9 -4 -4
    9 -4 -3
    9 -4 -2
    9 -4 -1
    9 -4 0
    9 -4 0
    9 -4 1
    9 -4 1
    9 -4 2
    9 -4 2
    9 -4 3
    9 -4 3
    9 -4 4
    9 -4 4
    9 -4 5
    9 -4 5
    -9 4 -6
    9 -4 6
    -9 4 -7
    9 -4 7
    -9 4 -8
    9 -4 8
    -9 4 -9
    9 -4 9
    -9 3 6
    9 -3 -5
    -9 3 5
    9 -3 -4
    -9 3 4
    9 -3 -3
    9 -3 -2
    9 -3 -1
    9 -3 0
    9 -3 0
    9 -3 1
    9 -3 1
    9 -3 2
    9 -3 3
    9 -3 3
    9 -3 4
    9 -3 4
    9 -3 5
    9 -3 5
    -9 3 -6
    9 -3 6
    -9 3 -7
    -9 3 -8
    9 -3 8
    -9 3 -9
    9 -3 9
    -9 3 -10
    9 -3 10
    9 -2 -6
    -9 2 6
    9 -2 -5
    -9 2 5
    9 -2 -4
    -9 2 4
    9 -2 -3
    -9 2 3
    9 -2 -2
    9 -2 -1
    9 -2 0
    9 -2 1
    9 -2 1
    9 -2 2
    9 -2 2
    9 -2 3
    9 -2 3
    9 -2 4
    9 -2 4
    9 -2 5
    9 -2 5
    -9 2 -6
    9 -2 6
    -9 2 -7
    9 -2 7
    -9 2 -8
    9 -2 8
    -9 2 -9
    9 -2 9
    -9 2 -10
    9 -2 10
    -9 2 -11
    9 -2 11
    -9 1 6
    9 -1 -5
    -9 1 5
    9 -1 -4
    -9 1 4
    9 -1 -3
    -9 1 3
    9 -1 -2
    -9 1 2
    9 -1 -1
    -9 1 1
    9 -1 0
    9 -1 1
    9 -1 1
    9 -1 2
    9 -1 2
    9 -1 3
    9 -1 3
    9 -1 4
    9 -1 4
    9 -1 5
    -9 1 -6
    9 -1 6
    -9 1 -7
    9 -1 7
    -9 1 -8
    9 -1 8
    -9 1 -9
    9 -1 9
    -9 1 -10
    9 -1 10
    -9 1 -11
    9 -1 11
    -9 0 5
    9 0 -4
    -9 0 4
    9 0 -3
    -9 0 3
    9 0 -2
    -9 0 2
    9 0 -1
    -9 0 1
    9 0 0
    -9 0 0
    9 0 1
    9 0 1
    -9 0 -1
    9 0 2
    9 0 2
    9 0 3
    9 0 3
    9 0 4
    9 0 4
    -9 0 -5
    9 0 5
    -9 0 -6
    9 0 6
    -9 0 -7
    9 0 7
    -9 0 -8
    9 0 8
    -9 0 -9
    9 0 9
    -9 0 -10
    9 0 10
    -9 0 -11
    9 0 11
    -9 0 -12
    9 0 12
    -9 -1 5
    -9 -1 4
    -9 -1 3
    9 1 -2
    -9 -1 2
    9 1 -1
    -9 -1 1
    9 1 0
    -9 -1 0
    9 1 1
    9 1 1
    -9 -1 -1
    9 1 2
    9 1 2
    -9 -1 -2
    9 1 3
    9 1 3
    9 1 4
    -9 -1 -5
    9 1 5
    -9 -1 -6
    9 1 6
    -9 -1 -7
    9 1 7
    -9 -1 -8
    9 1 8
    -9 -1 -9
    9 1 9
    -9 -1 -10
    9 1 10
    -9 -1 -11
    9 1 11
    -9 -1 -12
    9 1 12
    -9 -2 5
    -9 -2 4
    -9 -2 3
    -9 -2 2
    9 2 -1
    -9 -2 1
    9 2 0
    -9 -2 0
    9 2 1
    9 2 1
    -9 -2 -1
    9 2 2
    9 2 2
    -9 -2 -2
    9 2 3
    9 2 3
    -9 -2 -3
    -9 -2 -4
    9 2 4
    9 2 4
    -9 -2 -5
    9 2 5
    -9 -2 -6
    9 2 6
    -9 -2 -7
    9 2 7
    -9 -2 -8
    9 2 8
    -9 -2 -9
    9 2 9
    -9 -2 -10
    9 2 10
    -9 -2 -11
    9 2 11
    -9 -2 -12
    9 2 12
    -9 -2 -13
    9 2 13
    -9 -3 4
    -9 -3 3
    -9 -3 2
    -9 -3 1
    9 3 0
    -9 -3 0
    9 3 1
    -9 -3 -1
    -9 -3 -1
    -9 -3 -2
    9 3 2
    -9 -3 -3
    9 3 3
    9 3 3
    -9 -3 -4
    9 3 4
    9 3 4
    -9 -3 -5
    9 3 5
    9 3 5
    -9 -3 -6
    9 3 6
    -9 -3 -7
    9 3 7
    -9 -3 -8
    9 3 8
    -9 -3 -9
    9 3 9
    -9 -3 -10
    9 3 10
    -9 -3 -11
    9 3 11
    -9 -3 -12
    9 3 12
    -9 -3 -13
    9 3 13
    -9 -4 3
    -9 -4 2
    -9 -4 1
    -9 -4 0
    -9 -4 -1
    -9 -4 -1
    -9 -4 -2
    9 4 2
    -9 -4 -3
    9 4 3
    9 4 3
    -9 -4 -4
    9 4 4
    9 4 4
    -9 -4 -5
    9 4 5
    9 4 5
    -9 -4 -6
    9 4 6
    9 4 6
    -9 -4 -7
    9 4 7
    9 4 7
    -9 -4 -8
    9 4 8
    -9 -4 -9
    9 4 9
    -9 -4 -10
    9 4 10
    -9 -4 -11
    9 4 11
    -9 -4 -12
    9 4 12
    -9 -4 -13
    9 4 13
    -9 -5 3
    -9 -5 2
    -9 -5 1
    -9 -5 0
    -9 -5 -1
    -9 -5 -1
    -9 -5 -2
    9 5 2
    -9 -5 -3
    -9 -5 -3
    9 5 3
    -9 -5 -4
    9 5 4
    -9 -5 -5
    9 5 5
    9 5 5
    -9 -5 -6
    9 5 6
    9 5 6
    -9 -5 -7
    9 5 7
    9 5 7
    -9 -5 -8
    9 5 8
    9 5 8
    -9 -5 -9
    9 5 9
    9 5 9
    -9 -5 -10
    9 5 10
    -9 -5 -11
    9 5 11
    -9 -5 -12
    9 5 12
    -9 -5 -13
    9 5 13
    -9 -6 2
    -9 -6 1
    -9 -6 0
    -9 -6 -1
    9 6 1
    -9 -6 -2
    9 6 2
    -9 -6 -3
    9 6 3
    -9 -6 -4
    -9 -6 -4
    9 6 4
    -9 -6 -5
    9 6 5
    9 6 5
    -9 -6 -6
    9 6 6
    9 6 6
    -9 -6 -7
    9 6 7
    9 6 7
    -9 -6 -8
    9 6 8
    9 6 8
    -9 -6 -9
    9 6 9
    9 6 9
    -9 -6 -10
    9 6 10
    9 6 10
    -9 -6 -11
    9 6 11
    -9 -6 -12
    9 6 12
    -9 -6 -13
    9 6 13
    -9 -7 1
    -9 -7 -1
    9 7 1
    -9 -7 -2
    9 7 2
    -9 -7 -3
    9 7 3
    -9 -7 -4
    -9 -7 -5
    -9 -7 -5
    9 7 5
    -9 -7 -6
    -9 -7 -6
    9 7 6
    -9 -7 -7
    9 7 7
    9 7 7
    -9 -7 -8
    9 7 8
    9 7 8
    -9 -7 -9
    9 7 9
    9 7 9
    -9 -7 -10
    9 7 10
    9 7 10
    -9 -7 -11
    9 7 11
    9 7 11
    -9 -7 -12
    9 7 12
    9 7 12
    -9 -7 -13
    9 7 13
    -9 -8 -1
    9 8 1
    -9 -8 -2
    9 8 2
    -9 -8 -3
    9 8 3
    -9 -8 -4
    9 8 4
    -9 -8 -5
    9 8 5
    -9 -8 -6
    9 8 6
    -9 -8 -7
    -9 -8 -7
    9 8 7
    -9 -8 -8
    9 8 8
    9 8 8
    -9 -8 -9
    9 8 9
    9 8 9
    -9 -8 -10
    9 8 10
    9 8 10
    -9 -8 -11
    9 8 11
    9 8 11
    -9 -8 -12
    9 8 12
    9 8 12
    -9 -8 -13
    9 8 13
    9 8 13
    -9 -9 -2
    9 9 2
    -9 -9 -3
    9 9 3
    -9 -9 -4
    9 9 4
    -9 -9 -5
    9 9 5
    -9 -9 -6
    -9 -9 -7
    9 9 7
    -9 -9 -8
    -9 -9 -8
    9 9 8
    -9 -9 -9
    -9 -9 -9
    9 9 9
    -9 -9 -10
    9 9 10
    9 9 10
    -9 -9 -11
    9 9 11
    9 9 11
    -9 -9 -12
    9 9 12
    9 9 12
    -9 -10 -3
    9 10 3
    -9 -10 -4
    9 10 4
    -9 -10 -5
    9 10 5
    9 10 6
    -9 -10 -7
    9 10 7
    -9 -10 -8
    9 10 8
    9 10 9
    -9 -10 -10
    -9 -10 -10
    9 10 10
    -9 -10 -11
    -9 -10 -11
    9 10 11
    -9 -11 -6
    9 11 6
    -9 -11 -7
    9 11 7
    -9 -11 -8
    9 11 8
    -9 -11 -9
    9 11 9
    -9 -11 -10
    10 -8 -2
    10 -8 -1
    10 -8 0
    10 -8 1
    10 -8 2
    10 -8 2
    10 -8 3
    10 -8 3
    10 -7 -3
    10 -7 -2
    10 -7 -1
    10 -7 0
    10 -7 1
    10 -7 2
    10 -7 2
    10 -7 3
    10 -7 3
    10 -7 4
    10 -7 4
    10 -7 5
    10 -7 5
    10 -6 -4
    10 -6 -3
    10 -6 -2
    10 -6 -1
    10 -6 0
    10 -6 1
    10 -6 2
    10 -6 2
    10 -6 3
    10 -6 3
    10 -6 4
    10 -6 4
    10 -6 5
    10 -6 5
    -10 6 -6
    10 -6 6
    10 -5 -4
    10 -5 -3
    10 -5 -2
    10 -5 -1
    10 -5 0
    10 -5 1
    10 -5 2
    10 -5 2
    10 -5 3
    10 -5 3
    10 -5 4
    10 -5 4
    10 -5 5
    10 -5 5
    -10 5 -6
    10 -5 6
    -10 5 -7
    10 -5 7
    10 -4 -5
    10 -4 -4
    10 -4 -3
    10 -4 -2
    10 -4 -1
    10 -4 0
    10 -4 1
    10 -4 2
    10 -4 2
    10 -4 3
    10 -4 3
    10 -4 4
    10 -4 4
    10 -4 5
    10 -4 5
    -10 4 -6
    10 -4 6
    -10 4 -7
    10 -4 7
    -10 4 -8
    10 -4 8
    10 -3 -5
    10 -3 -4
    10 -3 -3
    10 -3 -2
    10 -3 -1
    10 -3 0
    10 -3 1
    10 -3 2
    10 -3 2
    10 -3 3
    10 -3 3
    10 -3 4
    10 -3 5
    10 -3 5
    -10 3 -6
    10 -3 6
    -10 3 -7
    10 -3 7
    -10 3 -8
    10 -3 8
    -10 3 -9
    10 -3 9
    10 -2 -4
    10 -2 -3
    10 -2 -2
    10 -2 -1
    10 -2 0
    10 -2 1
    10 -2 2
    10 -2 2
    10 -2 3
    10 -2 3
    10 -2 4
    10 -2 4
    10 -2 5
    10 -2 5
    -10 2 -6
    10 -2 6
    -10 2 -7
    10 -2 7
    -10 2 -8
    10 -2 8
    -10 2 -9
    10 -2 9
    -10 2 -10
    10 -2 10
    10 -1 -4
    10 -1 -3
    10 -1 -2
    10 -1 -1
    10 -1 0
    10 -1 1
    10 -1 2
    10 -1 3
    10 -1 3
    10 -1 4
    10 -1 4
    10 -1 5
    -10 1 -6
    10 -1 6
    -10 1 -7
    10 -1 7
    -10 1 -8
    10 -1 8
    -10 1 -9
    10 -1 9
    -10 1 -10
    10 -1 10
    -10 1 -11
    10 -1 11
    -10 0 4
    10 0 -3
    10 0 -2
    10 0 -1
    10 0 0
    10 0 1
    10 0 2
    10 0 2
    10 0 3
    10 0 3
    10 0 4
    10 0 4
    -10 0 -5
    10 0 5
    -10 0 -6
    10 0 6
    -10 0 -7
    10 0 7
    -10 0 -8
    10 0 8
    -10 0 -9
    10 0 9
    -10 0 -10
    10 0 10
    -10 0 -11
    -10 -1 4
    -10 -1 3
    10 1 -2
    -10 -1 1
    10 1 0
    10 1 1
    10 1 2
    10 1 2
    10 1 3
    10 1 3
    -10 -1 -4
    10 1 4
    -10 -1 -5
    10 1 5
    -10 -1 -6
    10 1 6
    -10 -1 -7
    -10 -1 -8
    10 1 8
    -10 -1 -9
    10 1 9
    -10 -1 -10
    10 1 10
    -10 -1 -11
    10 1 11
    -10 -1 -12
    10 1 12
    -10 -2 3
    -10 -2 2
    -10 -2 1
    10 2 0
    -10 -2 0
    10 2 1
    10 2 2
    10 2 2
    -10 -2 -3
    10 2 3
    10 2 4
    -10 -2 -5
    10 2 5
    10 2 6
    -10 -2 -7
    10 2 7
    -10 -2 -8
    10 2 8
    -10 -2 -9
    10 2 9
    -10 -2 -10
    10 2 10
    -10 -2 -11
    10 2 11
    -10 -2 -12
    10 2 12
    -10 -3 2
    -10 -3 1
    -10 -3 0
    10 3 1
    -10 -3 -1
    -10 -3 -2
    -10 -3 -2
    -10 -3 -2
    -10 -3 -3
    10 3 3
    -10 -3 -4
    10 3 4
    -10 -3 -5
    10 3 5
    -10 -3 -6
    10 3 6
    -10 -3 -7
    10 3 7
    -10 -3 -8
    10 3 8
    -10 -3 -9
    10 3 9
    -10 -3 -10
    10 3 10
    -10 -3 -11
    10 3 11
    -10 -3 -12
    10 3 12
    -10 -4 2
    -10 -4 1
    -10 -4 0
    -10 -4 -1
    -10 -4 -2
    -10 -4 -2
    -10 -4 -2
    -10 -4 -3
    -10 -4 -4
    10 4 4
    10 4 4
    -10 -4 -5
    10 4 5
    -10 -4 -6
    -10 -4 -7
    10 4 7
    -10 -4 -8
    10 4 8
    -10 -4 -9
    10 4 9
    -10 -4 -10
    10 4 10
    -10 -4 -11
    10 4 11
    -10 -4 -12
    10 4 12
    -10 -5 1
    -10 -5 0
    -10 -5 -1
    -10 -5 -2
    -10 -5 -2
    -10 -5 -3
    10 5 3
    -10 -5 -4
    -10 -5 -4
    10 5 4
    -10 -5 -5
    10 5 5
    10 5 5
    -10 -5 -6
    10 5 6
    -10 -5 -7
    10 5 7
    -10 -5 -8
    10 5 8
    -10 -5 -9
    10 5 9
    -10 -5 -10
    10 5 10
    -10 -5 -11
    10 5 11
    -10 -5 -12
    -10 -6 0
    -10 -6 -1
    -10 -6 -2
    -10 -6 -3
    10 6 3
    -10 -6 -4
    10 6 4
    -10 -6 -5
    -10 -6 -5
    10 6 5
    -10 -6 -6
    10 6 6
    10 6 6
    -10 -6 -7
    10 6 7
    -10 -6 -8
    10 6 8
    -10 -6 -9
    10 6 9
    -10 -6 -10
    10 6 10
    -10 -6 -11
    10 6 11
    -10 -6 -12
    10 6 12
    -10 -7 -1
    -10 -7 -2
    -10 -7 -3
    10 7 3
    -10 -7 -4
    10 7 4
    -10 -7 -5
    10 7 5
    -10 -7 -6
    -10 -7 -6
    10 7 6
    -10 -7 -7
    10 7 7
    10 7 7
    -10 -7 -8
    10 7 8
    10 7 8
    -10 -7 -9
    10 7 9
    -10 -7 -10
    10 7 10
    -10 -7 -11
    10 7 11
    -10 -7 -12
    10 7 12
    10 8 2
    -10 -8 -3
    10 8 3
    -10 -8 -4
    10 8 4
    -10 -8 -5
    10 8 5
    -10 -8 -6
    10 8 6
    -10 -8 -7
    10 8 7
    -10 -8 -8
    10 8 8
    10 8 8
    -10 -8 -9
    10 8 9
    10 8 9
    -10 -8 -10
    10 8 10
    10 8 10
    -10 -8 -11
    10 8 11
    -10 -9 -4
    10 9 4
    -10 -9 -5
    10 9 5
    -10 -9 -6
    -10 -9 -7
    10 9 7
    -10 -9 -8
    10 9 8
    -10 -9 -9
    10 9 9
    10 9 10
    10 9 10
    -10 -10 -7
    -10 -10 -8
    10 10 8
    11 -6 -1
    11 -6 0
    11 -6 2
    11 -6 3
    11 -6 3
    11 -6 4
    11 -6 4
    11 -5 -2
    11 -5 -1
    11 -5 0
    11 -5 1
    11 -5 2
    11 -5 3
    11 -5 3
    11 -5 4
    11 -5 4
    11 -5 5
    11 -5 5
    -11 5 -6
    11 -5 6
    11 -4 -2
    11 -4 -1
    11 -4 0
    11 -4 1
    11 -4 2
    11 -4 3
    11 -4 3
    11 -4 4
    11 -4 4
    11 -4 5
    11 -4 5
    -11 4 -6
    11 -4 6
    -11 4 -7
    11 -4 7
    11 -3 -2
    11 -3 -1
    11 -3 0
    11 -3 1
    11 -3 2
    11 -3 3
    11 -3 3
    11 -3 4
    11 -3 4
    11 -3 5
    11 -3 5
    -11 3 -6
    11 -3 6
    -11 3 -7
    11 -3 7
    -11 3 -8
    11 -3 8
    11 -2 -2
    11 -2 -1
    11 -2 0
    11 -2 1
    11 -2 2
    11 -2 3
    11 -2 3
    11 -2 4
    11 -2 4
    11 -2 5
    -11 2 -6
    11 -2 6
    -11 2 -7
    11 -2 7
    -11 2 -8
    11 -2 8
    -11 2 -9
    11 -2 9
    11 -1 -2
    11 -1 -1
    11 -1 0
    11 -1 1
    11 -1 2
    11 -1 3
    11 -1 3
    11 -1 4
    11 -1 4
    -11 1 -5
    11 -1 5
    -11 1 -6
    11 -1 6
    -11 1 -7
    11 -1 7
    -11 1 -8
    11 -1 8
    -11 1 -9
    11 0 -1
    11 0 0
    11 0 1
    11 0 2
    11 0 3
    11 0 3
    11 0 4
    11 0 4
    -11 0 -5
    11 0 5
    -11 0 -6
    11 0 6
    -11 0 -7
    11 0 7
    -11 0 -8
    11 0 8
    -11 0 -9
    11 0 9
    -11 0 -10
    11 0 10
    11 1 0
    11 1 1
    11 1 2
    11 1 3
    11 1 3
    -11 -1 -4
    11 1 4
    -11 -1 -5
    11 1 5
    -11 -1 -6
    11 1 6
    -11 -1 -7
    11 1 7
    -11 -1 -8
    -11 -1 -9
    11 1 9
    -11 -1 -10
    11 1 10
    11 2 1
    11 2 2
    -11 -2 -3
    11 2 3
    -11 -2 -4
    11 2 4
    -11 -2 -5
    11 2 5
    -11 -2 -6
    11 2 6
    -11 -2 -7
    11 2 7
    -11 -2 -8
    11 2 8
    -11 -2 -9
    11 2 9
    -11 -2 -10
    11 2 10
    -11 -2 -11
    11 2 11
    -11 -3 -2
    -11 -3 -3
    -11 -3 -4
    11 3 4
    -11 -3 -5
    11 3 5
    -11 -3 -6
    11 3 6
    -11 -3 -7
    11 3 7
    -11 -3 -8
    11 3 8
    -11 -3 -9
    11 3 9
    -11 -3 -10
    11 3 10
    -11 -3 -11
    11 3 11
    -11 -4 -3
    -11 -4 -3
    -11 -4 -4
    11 4 4
    -11 -4 -5
    11 4 5
    -11 -4 -6
    11 4 6
    -11 -4 -7
    11 4 7
    -11 -4 -8
    11 4 8
    -11 -4 -9
    11 4 9
    -11 -4 -10
    11 4 10
    -11 -4 -11
    11 4 11
    -11 -5 -1
    -11 -5 -3
    -11 -5 -4
    -11 -5 -5
    11 5 5
    -11 -5 -6
    11 5 6
    -11 -5 -7
    11 5 7
    -11 -5 -8
    -11 -5 -9
    11 5 9
    -11 -5 -10
    11 5 10
    -11 -5 -11
    11 5 11
    -11 -6 -2
    -11 -6 -4
    -11 -6 -5
    -11 -6 -6
    -11 -6 -7
    11 6 7
    -11 -6 -8
    11 6 8
    -11 -6 -9
    11 6 9
    -11 -6 -10
    -11 -6 -11
    11 6 11
    -11 -7 -4
    -11 -7 -5
    -11 -7 -6
    -11 -7 -8
    11 7 8
    -11 -7 -9
    11 7 9
    -11 -7 -10
    11 7 10
    -11 -8 -6
    -11 -8 -7
    -11 -8 -8
    -11 -8 -9
    11 8 9
    12 -4 3
    12 -3 1
    12 -3 2
    12 -3 3
    12 -3 4
    12 -3 5
    12 -3 5
    12 -2 1
    12 -2 2
    12 -2 3
    12 -2 4
    12 -2 4
    -12 2 -5
    12 -2 5
    -12 2 -6
    12 -2 6
    12 -1 0
    12 -1 1
    12 -1 2
    12 -1 3
    12 -1 4
    12 -1 4
    -12 1 -5
    12 -1 5
    -12 1 -6
    -12 1 -7
    12 -1 7
    12 0 1
    12 0 2
    12 0 3
    -12 0 -4
    -12 0 -5
    12 0 5
    -12 0 -6
    12 0 6
    -12 0 -7
    12 0 7
    -12 0 -8
    12 0 8
    12 1 1
    12 1 2
    -12 -1 -4
    -12 -1 -5
    12 1 5
    -12 -1 -6
    12 1 6
    -12 -1 -7
    12 1 7
    -12 -1 -8
    12 1 8
    -12 -2 -2
    -12 -2 -3
    -12 -2 -4
    -12 -2 -5
    12 2 5
    12 2 6
    -12 -2 -7
    12 2 7
    -12 -2 -8
    12 2 8
    -12 -2 -9
    12 2 9
    -12 -3 -3
    -12 -3 -4
    -12 -3 -5
    12 3 5
    -12 -3 -6
    12 3 6
    -12 -3 -7
    12 3 7
    -12 -3 -8
    12 3 8
    -12 -3 -9
    12 3 9
    -12 -4 -5
    12 4 5
    -12 -4 -6
    12 4 6
    -12 -4 -7
    12 4 7
    -12 -4 -8
    12 4 8
    -12 -4 -9
    12 4 9
    -12 -5 -5
    -12 -5 -6
    12 5 6
    -12 -5 -7
    12 5 7
    -12 -5 -8
    12 5 8
_diffrn_reflns_number     10193
_diffrn_reflns_av_R_equivalents     0.0292
_diffrn_reflns_av_unetI/netI     0.0406
_diffrn_reflns_theta_min     2.106
_diffrn_reflns_theta_max     24.999
_diffrn_reflns_theta_full     24.999
_diffrn_measured_fraction_theta_max     0.995
_diffrn_measured_fraction_theta_full     0.995
_diffrn_reflns_limit_h_min     -11
_diffrn_reflns_limit_h_max     11
_diffrn_reflns_limit_k_min     -13
_diffrn_reflns_limit_k_max     13
_diffrn_reflns_limit_l_min     -14
_diffrn_reflns_limit_l_max     14
_diffrn_standards_number     ?
_diffrn_standards_interval_count     ?
_diffrn_standards_interval_time     ?
_diffrn_standards_decay_%     ?
_diffrn_radiation_probe     x-ray
_refine_special_details     ?
_reflns_number_total     4052
_reflns_number_gt     3498
_reflns_threshold_expression     'I > 2\s(I)'
_refine_ls_structure_factor_coef     Fsqd
_refine_ls_matrix_type     full
_refine_ls_R_factor_all     0.0307
_refine_ls_R_factor_gt     0.0268
_refine_ls_wR_factor_gt     0.0673
_refine_ls_wR_factor_ref     0.0685
_refine_ls_goodness_of_fit_ref     1.018
_refine_ls_restrained_S_all     1.019
_refine_ls_number_reflns     4052
_refine_ls_number_parameters     348
_refine_ls_number_restraints     2
_refine_ls_hydrogen_treatment     constr
_refine_ls_weighting_scheme     calc
_refine_ls_weighting_details
                      'w=1/[\s^2^(Fo^2^)+(0.0373P)^2^] where P=(Fo^2^+2Fc^2^)/3'
_atom_sites_solution_hydrogens     mixed
_atom_sites_solution_primary     direct
_atom_sites_solution_secondary     ?
_refine_ls_shift/su_max     0.000
_refine_ls_shift/su_mean     0.000
_refine_diff_density_max     0.966
_refine_diff_density_min     -0.446
_refine_ls_extinction_method     none
_refine_ls_extinction_coef     .
loop_
    _atom_type_symbol
    _atom_type_description
    _atom_type_scat_dispersion_real
    _atom_type_scat_dispersion_imag
    _atom_type_scat_source
    'C' 'C' 0.0033 0.0016
                         'International Tables Vol C Tables 4.2.6.8 and 6.1.1.4'
    'H' 'H' 0.0000 0.0000
                         'International Tables Vol C Tables 4.2.6.8 and 6.1.1.4'
    'Co' 'Co' 0.3494 0.9721
                         'International Tables Vol C Tables 4.2.6.8 and 6.1.1.4'
    'N' 'N' 0.0061 0.0033
                         'International Tables Vol C Tables 4.2.6.8 and 6.1.1.4'
    'O' 'O' 0.0106 0.0060
                         'International Tables Vol C Tables 4.2.6.8 and 6.1.1.4'
_computing_data_collection
;
CrystalClear (Rigaku, 2008)
;
_computing_cell_refinement
;
CrystalClear (Rigaku, 2008)
;
_computing_data_reduction
;
CrystalClear (Rigaku, 2008)
;
_computing_structure_solution
;
SHELXS  (Sheldrick, 2008)
;
_computing_structure_refinement
;
<i>SHELXL2018/3</i> (Sheldrick, 2015)
;
_computing_molecular_graphics
;
<i>OLEX2</i> (Dolomanov <i>et al.</i>,  2009)
;
_computing_publication_material
;
<i>OLEX2</i> (Dolomanov <i>et al.</i>,  2009)
;
loop_
    _atom_site_type_symbol
    _atom_site_label
    _atom_site_fract_x
    _atom_site_fract_y
    _atom_site_fract_z
    _atom_site_U_iso_or_equiv
    _atom_site_adp_type
    _atom_site_calc_flag
    _atom_site_occupancy
    _atom_site_disorder_assembly
    _atom_site_disorder_group
    Co Co1 0.500000 0.000000 1.000000 0.01013(11) Uani d 1 . .
    O O1 0.71506(15) 0.16282(13) 0.67122(14) 0.0116(3) Uani d 1 . .
    C C1 0.6534(2) 0.36754(19) 0.6586(2) 0.0097(4) Uani d 1 . .
    Co Co2 0.92914(3) 0.81788(3) 0.25427(3) 0.00926(9) Uani d 1 . .
    O O2 0.53599(15) 0.17746(13) 0.83918(14) 0.0128(3) Uani d 1 . .
    C C2 0.7374(2) 0.43193(19) 0.5263(2) 0.0097(4) Uani d 1 . .
    H H2 0.787693 0.385882 0.481028 0.012 Uiso calc 1 . .
    Co Co3 0.500000 1.000000 0.500000 0.00977(11) Uani d 1 . .
    O O3 0.53886(16) 0.81035(13) 0.52932(14) 0.0142(3) Uani d 1 . .
    O O14 0.99581(16) 0.76339(14) 0.42109(14) 0.0152(3) Uani d 1 . .
    H H14A 1.084005 0.796585 0.396511 0.023 Uiso d 1 . .
    H H14B 0.943474 0.796773 0.472202 0.023 Uiso d 1 . .
    C C3 0.7484(2) 0.56273(19) 0.4598(2) 0.0090(4) Uani d 1 . .
    O O4 0.72895(16) 0.84545(13) 0.35178(15) 0.0158(3) Uani d 1 . .
    O O9 1.00200(19) 1.00342(14) 0.17472(15) 0.0207(4) Uani d 1 . .
    H H9A 0.971354 1.053917 0.212391 0.031 Uiso d 1 . .
    H H9B 1.039011 1.053478 0.090961 0.031 Uiso d 1 . .
    C C4 0.6636(2) 0.63255(19) 0.5254(2) 0.0098(4) Uani d 1 . .
    O O5 0.78350(17) 0.73838(14) 0.00522(15) 0.0163(3) Uani d 1 . .
    C C5 0.5863(2) 0.5667(2) 0.6599(2) 0.0113(5) Uani d 1 . .
    H H5 0.535647 0.611872 0.706117 0.014 Uiso calc 1 . .
    O O6 0.86627(16) 0.84612(13) 0.08939(14) 0.0128(3) Uani d 1 . .
    C C6 0.5822(2) 0.43705(19) 0.7268(2) 0.0111(5) Uani d 1 . .
    H H6 0.532011 0.396404 0.817033 0.013 Uiso calc 1 . .
    O O7 1.19306(16) 0.59855(14) 0.11284(15) 0.0188(4) Uani d 1 . .
    O O13 0.36628(16) 0.07573(13) 1.12298(15) 0.0137(3) Uani d 1 . .
    H H13A 0.305886 0.121648 1.085472 0.021 Uiso d 1 . .
    H H13B 0.310559 0.014679 1.194882 0.021 Uiso d 1 . .
    C C7 0.6342(2) 0.22445(19) 0.7282(2) 0.0102(5) Uani d 1 . .
    O O18 0.69274(18) 0.62405(15) 0.87758(17) 0.0216(4) Uani d 1 . .
    H H18A 0.722316 0.639556 0.932159 0.032 Uiso d 1 . .
    H H18B 0.730870 0.554995 0.878060 0.032 Uiso d 1 . .
    O O8 1.11592(15) 0.75971(13) 0.16099(14) 0.0126(3) Uani d 1 . .
    C C8 0.6440(2) 0.77274(19) 0.4638(2) 0.0099(5) Uani d 1 . .
    C C9 0.9740(2) 0.55842(19) 0.2918(2) 0.0123(5) Uani d 1 . .
    H H9C 0.950428 0.492589 0.270057 0.015 Uiso calc 1 . .
    H H9D 1.001629 0.517939 0.370768 0.015 Uiso calc 1 . .
    C C10 1.1036(2) 0.6459(2) 0.1777(2) 0.0108(5) Uani d 1 . .
    O O15 1.07588(17) 0.85972(15) 0.68317(17) 0.0201(4) Uani d 1 . .
    H H15A 0.999917 0.839996 0.669056 0.030 Uiso d 1 . .
    H H15B 1.116676 0.789336 0.707557 0.030 Uiso d 1 . .
    C C11 0.7564(2) 0.6353(2) 0.2337(2) 0.0124(5) Uani d 1 . .
    H H11A 0.655783 0.642055 0.277716 0.015 Uiso calc 1 . .
    H H11B 0.760380 0.557885 0.222209 0.015 Uiso calc 1 . .
    C C12 0.8078(2) 0.74643(19) 0.0985(2) 0.0113(5) Uani d 1 . .
    O O11 0.30500(16) 0.97725(13) 0.46413(15) 0.0140(3) Uani d 1 . .
    H H11C 0.236723 0.937054 0.539337 0.021 Uiso d 1 . .
    H H11D 0.317123 0.927325 0.425117 0.021 Uiso d 1 . .
    O O10 0.60855(18) 1.07131(14) 0.30338(15) 0.0183(4) Uani d 1 . .
    H H10A 0.585872 1.133580 0.240798 0.027 Uiso d 1 . .
    H H10B 0.655576 1.024557 0.265690 0.027 Uiso d 1 . .
    N N1 0.84205(18) 0.62558(16) 0.32063(17) 0.0089(4) Uani d 1 . .
    O O12 0.68118(15) 0.04542(14) 1.04035(14) 0.0140(3) Uani d 1 . .
    H H12A 0.733414 0.111214 0.971905 0.021 Uiso d 1 . .
    H H12B 0.738442 -0.015215 1.048118 0.021 Uiso d 1 . .
    O O19 0.83677(17) 0.80778(15) 0.63399(16) 0.0190(4) Uani d 1 . .
    H H19A 0.786359 0.749532 0.710713 0.028 Uiso d 1 . .
    H H19B 0.779773 0.868110 0.616878 0.028 Uiso d 1 . .
    O O17 0.41401(19) 0.69892(17) 0.88122(16) 0.0286(4) Uani d 1 . .
    H H17A 0.353610 0.681177 0.960127 0.043 Uiso d 1 . .
    H H17B 0.496366 0.676069 0.893476 0.043 Uiso d 1 . .
    O O16 1.2542(3) 0.6732(2) 0.7213(3) 0.0262(8) Uani d 0.704(5) A 1
    H H16A 1.279312 0.667157 0.787902 0.039 Uiso d 0.704(5) A 1
    H H16B 1.332880 0.705061 0.653351 0.039 Uiso d 0.704(5) A 1
    O O16A 1.1659(10) 0.6285(7) 0.8383(9) 0.048(3) Uani d 0.296(5) A 2
    H H16C 1.210697 0.664527 0.869032 0.071 Uiso d 0.296(5) A 2
    H H16D 1.117075 0.561697 0.907255 0.071 Uiso d 0.296(5) A 2
loop_
    _atom_site_aniso_label
    _atom_site_aniso_U_11
    _atom_site_aniso_U_22
    _atom_site_aniso_U_33
    _atom_site_aniso_U_12
    _atom_site_aniso_U_13
    _atom_site_aniso_U_23
    Co1 0.0094(2) 0.0072(2) 0.0088(2) -0.00013(16) 0.00000(18) -0.00093(17)
    O1 0.0127(8) 0.0080(7) 0.0114(8) 0.0007(6) -0.0014(7) -0.0037(6)
    C1 0.0082(11) 0.0080(11) 0.0119(11) 0.0000(8) -0.0045(9) -0.0024(9)
    Co2 0.00941(17) 0.00736(16) 0.00848(16) -0.00012(12) -0.00072(13)
                                                                    -0.00260(12)
    O2 0.0119(8) 0.0074(8) 0.0098(8) -0.0006(6) 0.0021(7) 0.0008(6)
    C2 0.0097(11) 0.0101(11) 0.0098(11) 0.0021(9) -0.0027(9) -0.0054(9)
    Co3 0.0105(2) 0.0074(2) 0.0096(2) 0.00172(16) -0.00197(18) -0.00311(17)
    O3 0.0135(8) 0.0097(8) 0.0136(8) 0.0030(6) 0.0013(7) -0.0043(7)
    O14 0.0111(8) 0.0197(8) 0.0139(8) -0.0006(7) -0.0018(7) -0.0079(7)
    C3 0.0073(11) 0.0099(11) 0.0080(11) -0.0009(8) -0.0019(9) -0.0024(9)
    O4 0.0135(8) 0.0086(8) 0.0137(8) 0.0024(6) 0.0030(7) 0.0000(7)
    O9 0.0336(10) 0.0086(8) 0.0113(8) -0.0064(7) 0.0039(8) -0.0036(7)
    C4 0.0090(11) 0.0085(11) 0.0113(11) -0.0008(8) -0.0038(9) -0.0032(9)
    O5 0.0231(9) 0.0142(8) 0.0133(8) 0.0020(7) -0.0090(7) -0.0054(7)
    C5 0.0094(11) 0.0120(11) 0.0138(11) 0.0011(9) -0.0025(9) -0.0076(9)
    O6 0.0163(8) 0.0089(8) 0.0110(8) -0.0011(6) -0.0045(7) -0.0020(6)
    C6 0.0094(11) 0.0124(11) 0.0075(11) -0.0025(9) -0.0005(9) -0.0018(9)
    O7 0.0154(9) 0.0161(8) 0.0184(9) 0.0019(7) 0.0033(7) -0.0080(7)
    O13 0.0148(8) 0.0093(8) 0.0117(8) 0.0009(6) -0.0022(7) -0.0012(6)
    C7 0.0093(11) 0.0090(11) 0.0121(11) 0.0009(9) -0.0064(10) -0.0022(9)
    O18 0.0274(10) 0.0159(9) 0.0283(10) 0.0056(7) -0.0134(8) -0.0131(8)
    O8 0.0103(8) 0.0100(8) 0.0133(8) -0.0001(6) 0.0001(7) -0.0040(6)
    C8 0.0101(11) 0.0104(11) 0.0122(11) 0.0011(9) -0.0056(10) -0.0061(9)
    C9 0.0126(12) 0.0105(11) 0.0120(11) 0.0024(9) -0.0023(10) -0.0045(9)
    C10 0.0095(11) 0.0119(11) 0.0104(11) 0.0029(9) -0.0051(9) -0.0032(9)
    O15 0.0164(9) 0.0221(9) 0.0240(9) -0.0002(7) -0.0039(8) -0.0138(8)
    C11 0.0104(11) 0.0131(11) 0.0127(11) -0.0010(9) -0.0031(10) -0.0049(9)
    C12 0.0073(11) 0.0130(12) 0.0136(12) 0.0051(9) -0.0039(9) -0.0060(9)
    O11 0.0135(8) 0.0141(8) 0.0146(8) 0.0006(6) -0.0027(7) -0.0078(7)
    O10 0.0257(10) 0.0135(8) 0.0118(8) 0.0076(7) -0.0017(7) -0.0058(7)
    N1 0.0080(9) 0.0086(9) 0.0061(9) 0.0007(7) -0.0001(8) -0.0012(7)
    O12 0.0116(8) 0.0103(8) 0.0139(8) 0.0001(6) -0.0009(7) -0.0019(7)
    O19 0.0179(9) 0.0206(9) 0.0185(9) 0.0059(7) -0.0065(8) -0.0087(7)
    O17 0.0254(10) 0.0326(11) 0.0146(9) 0.0077(8) -0.0009(8) -0.0030(8)
    O16 0.0289(16) 0.0194(14) 0.0251(18) -0.0011(12) -0.0017(13) -0.0095(13)
    O16A 0.059(6) 0.033(4) 0.074(7) 0.018(4) -0.044(6) -0.029(4)
_geom_special_details
;
 All esds (except the esd in the dihedral angle between two l.s. planes)
 are estimated using the full covariance matrix.  The cell esds are taken
 into account individually in the estimation of esds in distances, angles
 and torsion angles; correlations between esds in cell parameters are only
 used when they are defined by crystal symmetry.  An approximate (isotropic)
 treatment of cell esds is used for estimating esds involving l.s. planes.
;
loop_
    _geom_bond_atom_site_label_1
    _geom_bond_atom_site_label_2
    _geom_bond_site_symmetry_2
    _geom_bond_distance
    _geom_bond_publ_flag
    Co1 O2 2_657 2.0890(14) ?
    Co1 O2 . 2.0890(14) ?
    Co1 O13 2_657 2.0856(15) ?
    Co1 O13 . 2.0856(15) ?
    Co1 O12 2_657 2.1231(15) ?
    Co1 O12 . 2.1231(15) ?
    O1 C7 . 1.267(3) ?
    C1 C2 . 1.391(3) ?
    C1 C6 . 1.389(3) ?
    C1 C7 . 1.514(3) ?
    Co2 O14 . 2.1039(15) ?
    Co2 O4 . 2.0128(15) ?
    Co2 O9 . 2.0336(15) ?
    Co2 O6 . 2.1168(15) ?
    Co2 O8 . 2.0521(15) ?
    Co2 N1 . 2.1712(18) ?
    O2 C7 . 1.259(2) ?
    C2 H2 . 0.9300 ?
    C2 C3 . 1.387(3) ?
    Co3 O3 . 2.1311(14) ?
    Co3 O3 2_676 2.1311(14) ?
    Co3 O11 . 2.1330(14) ?
    Co3 O11 2_676 2.1330(15) ?
    Co3 O10 2_676 2.0234(15) ?
    Co3 O10 . 2.0235(15) ?
    O3 C8 . 1.255(3) ?
    O14 H14A . 0.8716 ?
    O14 H14B . 0.8710 ?
    C3 C4 . 1.416(3) ?
    C3 N1 . 1.472(3) ?
    O4 C8 . 1.260(2) ?
    O9 H9A . 0.8696 ?
    O9 H9B . 0.8699 ?
    C4 C5 . 1.395(3) ?
    C4 C8 . 1.518(3) ?
    O5 C12 . 1.240(3) ?
    C5 H5 . 0.9300 ?
    C5 C6 . 1.380(3) ?
    O6 C12 . 1.279(3) ?
    C6 H6 . 0.9300 ?
    O7 C10 . 1.239(3) ?
    O13 H13A . 0.8734 ?
    O13 H13B . 0.8731 ?
    O18 H18A . 0.8706 ?
    O18 H18B . 0.8700 ?
    O8 C10 . 1.270(3) ?
    C9 H9C . 0.9700 ?
    C9 H9D . 0.9700 ?
    C9 C10 . 1.534(3) ?
    C9 N1 . 1.492(3) ?
    O15 H15A . 0.8738 ?
    O15 H15B . 0.8699 ?
    C11 H11A . 0.9700 ?
    C11 H11B . 0.9700 ?
    C11 C12 . 1.516(3) ?
    C11 N1 . 1.486(3) ?
    O11 H11C . 0.8700 ?
    O11 H11D . 0.8692 ?
    O10 H10A . 0.8702 ?
    O10 H10B . 0.8699 ?
    O12 H12A . 0.8720 ?
    O12 H12B . 0.8707 ?
    O19 H19A . 0.8703 ?
    O19 H19B . 0.8698 ?
    O17 H17A . 0.8702 ?
    O17 H17B . 0.8697 ?
    O16 H16A . 0.8710 ?
    O16 H16B . 0.8700 ?
    O16A H16C . 0.8695 ?
    O16A H16D . 0.8699 ?
loop_
    _geom_angle_atom_site_label_1
    _geom_angle_atom_site_label_2
    _geom_angle_atom_site_label_3
    _geom_angle_site_symmetry_1
    _geom_angle_site_symmetry_3
    _geom_angle
    _geom_angle_publ_flag
    O2 Co1 O2 2_657 . 180.0 ?
    O2 Co1 O12 2_657 2_657 89.84(6) ?
    O2 Co1 O12 . 2_657 90.16(6) ?
    O2 Co1 O12 . . 89.84(6) ?
    O2 Co1 O12 2_657 . 90.16(6) ?
    O13 Co1 O2 . . 89.80(6) ?
    O13 Co1 O2 2_657 2_657 89.80(6) ?
    O13 Co1 O2 . 2_657 90.20(6) ?
    O13 Co1 O2 2_657 . 90.20(6) ?
    O13 Co1 O13 2_657 . 180.0 ?
    O13 Co1 O12 2_657 2_657 89.48(6) ?
    O13 Co1 O12 . 2_657 90.52(6) ?
    O13 Co1 O12 . . 89.48(6) ?
    O13 Co1 O12 2_657 . 90.52(6) ?
    O12 Co1 O12 . 2_657 180.0 ?
    C2 C1 C7 . . 121.71(19) ?
    C6 C1 C2 . . 118.73(19) ?
    C6 C1 C7 . . 119.54(19) ?
    O14 Co2 O6 . . 171.86(6) ?
    O14 Co2 N1 . . 91.18(6) ?
    O4 Co2 O14 . . 92.18(6) ?
    O4 Co2 O9 . . 93.01(7) ?
    O4 Co2 O6 . . 91.31(6) ?
    O4 Co2 O8 . . 169.72(6) ?
    O4 Co2 N1 . . 86.41(6) ?
    O9 Co2 O14 . . 95.30(6) ?
    O9 Co2 O6 . . 91.86(6) ?
    O9 Co2 O8 . . 96.83(6) ?
    O9 Co2 N1 . . 173.51(7) ?
    O6 Co2 N1 . . 81.70(6) ?
    O8 Co2 O14 . . 89.88(6) ?
    O8 Co2 O6 . . 85.42(6) ?
    O8 Co2 N1 . . 83.48(6) ?
    C7 O2 Co1 . . 132.21(13) ?
    C1 C2 H2 . . 119.0 ?
    C3 C2 C1 . . 121.99(19) ?
    C3 C2 H2 . . 119.0 ?
    O3 Co3 O3 . 2_676 180.0 ?
    O3 Co3 O11 2_676 . 90.75(6) ?
    O3 Co3 O11 2_676 2_676 89.25(6) ?
    O3 Co3 O11 . . 89.25(6) ?
    O3 Co3 O11 . 2_676 90.75(6) ?
    O11 Co3 O11 . 2_676 180.00(8) ?
    O10 Co3 O3 . . 93.04(6) ?
    O10 Co3 O3 . 2_676 86.96(6) ?
    O10 Co3 O3 2_676 2_676 93.04(6) ?
    O10 Co3 O3 2_676 . 86.96(6) ?
    O10 Co3 O11 2_676 . 90.32(6) ?
    O10 Co3 O11 2_676 2_676 89.68(6) ?
    O10 Co3 O11 . . 89.68(6) ?
    O10 Co3 O11 . 2_676 90.32(6) ?
    O10 Co3 O10 2_676 . 180.0 ?
    C8 O3 Co3 . . 127.99(13) ?
    Co2 O14 H14A . . 109.5 ?
    Co2 O14 H14B . . 109.4 ?
    H14A O14 H14B . . 104.4 ?
    C2 C3 C4 . . 119.14(19) ?
    C2 C3 N1 . . 119.40(18) ?
    C4 C3 N1 . . 121.39(18) ?
    C8 O4 Co2 . . 128.55(13) ?
    Co2 O9 H9A . . 124.8 ?
    Co2 O9 H9B . . 126.4 ?
    H9A O9 H9B . . 104.6 ?
    C3 C4 C8 . . 126.71(19) ?
    C5 C4 C3 . . 117.58(18) ?
    C5 C4 C8 . . 115.68(18) ?
    C4 C5 H5 . . 118.8 ?
    C6 C5 C4 . . 122.4(2) ?
    C6 C5 H5 . . 118.8 ?
    C12 O6 Co2 . . 114.05(13) ?
    C1 C6 H6 . . 120.2 ?
    C5 C6 C1 . . 119.66(19) ?
    C5 C6 H6 . . 120.2 ?
    Co1 O13 H13A . . 109.5 ?
    Co1 O13 H13B . . 109.4 ?
    H13A O13 H13B . . 104.3 ?
    O1 C7 C1 . . 118.59(18) ?
    O2 C7 O1 . . 125.81(19) ?
    O2 C7 C1 . . 115.60(18) ?
    H18A O18 H18B . . 104.5 ?
    C10 O8 Co2 . . 114.07(13) ?
    O3 C8 O4 . . 122.76(19) ?
    O3 C8 C4 . . 116.55(18) ?
    O4 C8 C4 . . 120.68(18) ?
    H9C C9 H9D . . 107.7 ?
    C10 C9 H9C . . 108.9 ?
    C10 C9 H9D . . 108.9 ?
    N1 C9 H9C . . 108.9 ?
    N1 C9 H9D . . 108.9 ?
    N1 C9 C10 . . 113.37(16) ?
    O7 C10 O8 . . 124.6(2) ?
    O7 C10 C9 . . 117.42(18) ?
    O8 C10 C9 . . 117.84(18) ?
    H15A O15 H15B . . 103.9 ?
    H11A C11 H11B . . 107.6 ?
    C12 C11 H11A . . 108.7 ?
    C12 C11 H11B . . 108.7 ?
    N1 C11 H11A . . 108.7 ?
    N1 C11 H11B . . 108.7 ?
    N1 C11 C12 . . 114.38(17) ?
    O5 C12 O6 . . 123.83(19) ?
    O5 C12 C11 . . 118.53(19) ?
    O6 C12 C11 . . 117.50(18) ?
    Co3 O11 H11C . . 109.3 ?
    Co3 O11 H11D . . 109.3 ?
    H11C O11 H11D . . 104.5 ?
    Co3 O10 H10A . . 127.0 ?
    Co3 O10 H10B . . 122.3 ?
    H10A O10 H10B . . 104.5 ?
    C3 N1 Co2 . . 115.69(12) ?
    C3 N1 C9 . . 112.36(16) ?
    C3 N1 C11 . . 109.16(16) ?
    C9 N1 Co2 . . 103.66(12) ?
    C11 N1 Co2 . . 105.14(12) ?
    C11 N1 C9 . . 110.49(16) ?
    Co1 O12 H12A . . 109.4 ?
    Co1 O12 H12B . . 109.4 ?
    H12A O12 H12B . . 104.5 ?
    H19A O19 H19B . . 104.5 ?
    H17A O17 H17B . . 104.5 ?
    H16A O16 H16B . . 104.4 ?
    H16C O16A H16D . . 104.6 ?
loop_
    _geom_torsion_atom_site_label_1
    _geom_torsion_atom_site_label_2
    _geom_torsion_atom_site_label_3
    _geom_torsion_atom_site_label_4
    _geom_torsion_site_symmetry_1
    _geom_torsion_site_symmetry_2
    _geom_torsion_site_symmetry_3
    _geom_torsion_site_symmetry_4
    _geom_torsion
    _geom_torsion_publ_flag
    Co1 O2 C7 O1 . . . . 21.8(3) ?
    Co1 O2 C7 C1 . . . . -158.96(13) ?
    C1 C2 C3 C4 . . . . -4.6(3) ?
    C1 C2 C3 N1 . . . . 178.43(18) ?
    Co2 O4 C8 O3 . . . . 161.71(15) ?
    Co2 O4 C8 C4 . . . . -19.4(3) ?
    Co2 O6 C12 O5 . . . . -168.82(16) ?
    Co2 O6 C12 C11 . . . . 15.5(2) ?
    Co2 O8 C10 O7 . . . . 166.73(17) ?
    Co2 O8 C10 C9 . . . . -17.3(2) ?
    C2 C1 C6 C5 . . . . 5.3(3) ?
    C2 C1 C7 O1 . . . . 11.7(3) ?
    C2 C1 C7 O2 . . . . -167.56(19) ?
    C2 C3 C4 C5 . . . . 7.8(3) ?
    C2 C3 C4 C8 . . . . -170.45(19) ?
    C2 C3 N1 Co2 . . . . -153.20(15) ?
    C2 C3 N1 C9 . . . . -34.4(3) ?
    C2 C3 N1 C11 . . . . 88.5(2) ?
    Co3 O3 C8 O4 . . . . -15.4(3) ?
    Co3 O3 C8 C4 . . . . 165.66(13) ?
    C3 C4 C5 C6 . . . . -4.6(3) ?
    C3 C4 C8 O3 . . . . 163.1(2) ?
    C3 C4 C8 O4 . . . . -15.9(3) ?
    C4 C3 N1 Co2 . . . . 29.9(2) ?
    C4 C3 N1 C9 . . . . 148.70(19) ?
    C4 C3 N1 C11 . . . . -88.4(2) ?
    C4 C5 C6 C1 . . . . -2.0(3) ?
    C5 C4 C8 O3 . . . . -15.1(3) ?
    C5 C4 C8 O4 . . . . 165.91(19) ?
    C6 C1 C2 C3 . . . . -2.0(3) ?
    C6 C1 C7 O1 . . . . -170.27(19) ?
    C6 C1 C7 O2 . . . . 10.5(3) ?
    C7 C1 C2 C3 . . . . 176.06(19) ?
    C7 C1 C6 C5 . . . . -172.81(18) ?
    C8 C4 C5 C6 . . . . 173.80(19) ?
    C10 C9 N1 Co2 . . . . -26.61(19) ?
    C10 C9 N1 C3 . . . . -152.23(17) ?
    C10 C9 N1 C11 . . . . 85.6(2) ?
    C12 C11 N1 Co2 . . . . 27.1(2) ?
    C12 C11 N1 C3 . . . . 151.78(17) ?
    C12 C11 N1 C9 . . . . -84.2(2) ?
    N1 C3 C4 C5 . . . . -175.36(18) ?
    N1 C3 C4 C8 . . . . 6.4(3) ?
    N1 C9 C10 O7 . . . . -152.01(19) ?
    N1 C9 C10 O8 . . . . 31.7(3) ?
    N1 C11 C12 O5 . . . . 153.61(19) ?
    N1 C11 C12 O6 . . . . -30.4(3) ?
loop_
    _geom_hbond_atom_site_label_D
    _geom_hbond_atom_site_label_H
    _geom_hbond_atom_site_label_A
    _geom_hbond_site_symmetry_A
    _geom_hbond_distance_DH
    _geom_hbond_distance_HA
    _geom_hbond_distance_DA
    _geom_hbond_angle_DHA
    _geom_hbond_publ_flag
    O14 H14A O1 2_766 0.87 1.87 2.723(2) 165.9 yes
    O14 H14B O19 . 0.87 1.92 2.743(2) 157.8 yes
    O9 H9A O15 2_776 0.87 1.84 2.702(2) 168.3 yes
    O9 H9B O6 2_775 0.87 1.87 2.742(2) 174.9 yes
    O13 H13A O5 2_666 0.87 1.88 2.727(2) 162.0 yes
    O13 H13B O1 2_657 0.87 1.98 2.759(2) 148.4 yes
    O18 H18A O5 1_556 0.87 1.93 2.752(2) 158.0 yes
    O18 H18B O7 2_766 0.87 1.88 2.750(2) 177.3 yes
    O15 H15A O19 . 0.87 1.87 2.738(2) 176.7 yes
    O15 H15B O16 . 0.87 1.85 2.692(3) 162.1 yes
    O15 H15B O16A . 0.87 2.02 2.833(7) 155.5 yes
    O11 H11C O15 1_455 0.87 1.82 2.686(2) 171.8 yes
    O11 H11D O1 2_666 0.87 1.95 2.786(2) 161.1 yes
    O10 H10A O17 2_676 0.87 1.88 2.705(2) 157.8 yes
    O10 H10B O4 . 0.87 2.11 2.740(2) 129.1 yes
    O12 H12A O8 2_766 0.87 1.92 2.773(2) 166.4 yes
    O12 H12B O6 1_546 0.87 1.98 2.846(2) 172.2 yes
    O19 H19A O18 . 0.87 1.85 2.719(2) 175.3 yes
    O19 H19B O11 2_676 0.87 1.94 2.786(2) 164.9 yes
    O17 H17A O7 1_456 0.87 1.88 2.702(2) 157.3 yes
    O17 H17B O18 . 0.87 1.95 2.804(2) 165.5 yes
    O16A H16C O17 1_655 0.87 2.11 2.861(8) 144.3 yes
    O16 H16A O17 1_655 0.87 2.10 2.921(4) 156.0 yes
_shelx_space_group_comment
;
The symmetry employed for this shelxl refinement is uniquely defined
by the following loop, which should always be used as a source of
symmetry information in preference to the above space-group names.
They are only intended as comments.
;
_shelx_estimated_absorpt_T_min     0.750
_shelx_estimated_absorpt_T_max     0.750
_iucr_refine_instructions_details
;
TITL a in P-1
    a.res
    created by SHELXL-2018/3 at 18:38:49 on 15-Feb-2021
REM a in P-1
REM 135 parameters refined using 0 restraints
REM Highest difference peak 3.181, deepest hole -1.858, 1-sigma level 0.174
REM 339 parameters refined using 0 restraints
REM Highest difference peak 1.192, deepest hole -0.487, 1-sigma level 0.091
CELL 0.71073 9.7653 11.7251 11.8191 64.882 71.276 86.692
ZERR 2 0.0015 0.002 0.0015 0.005 0.007 0.008
LATT 1
SFAC C H Co N O
UNIT 24 58 4 2 38
EQIV $1 2-X,1-Y,1-Z
EQIV $2 1-X,-Y,2-Z
EQIV $3 1-X,1-Y,1-Z
EQIV $4 +X,+Y,1+Z
EQIV $5 -1+X,+Y,+Z
EQIV $6 1-X,2-Y,1-Z
EQIV $7 +X,-1+Y,1+Z
EQIV $8 -1+X,+Y,1+Z
EQIV $9 1+X,+Y,+Z
EQIV $10 2-X,2-Y,-Z
EQIV $11 2-X,2-Y,1-Z
SADI Co2 H9a Co2 H9b
SADI Co3 H10a Co3 H10b
L.S. 20
PLAN  20
SIZE 0.2 0.2 0.2
TEMP 20
CONF
HTAB O14 O1_$1
HTAB O14 O19
HTAB O9 O6_$10
HTAB O9 O15_$11
HTAB O13 O1_$2
HTAB O13 O5_$3
HTAB O18 O5_$4
HTAB O18 O7_$1
HTAB O15 O19
HTAB O15 O16
HTAB O15 O16A
HTAB O11 O1_$3
HTAB O11 O15_$5
HTAB O10 O4
HTAB O10 O17_$6
HTAB O12 O6_$7
HTAB O12 O8_$1
HTAB O19 O18
HTAB O19 O11_$6
HTAB O17 O7_$8
HTAB O17 O18
HTAB O16A O17_$9
GRID
MORE -1
BOND $H
fmap 2
acta
MERG 2
OMIT -2 50
OMIT 0 0 1
OMIT -1 1 0
OMIT 0 2 1
OMIT -1 3 1
OMIT 0 5 4
REM <olex2.extras>
REM <HklSrc "%.\\a.hkl">
REM </olex2.extras>
WGHT    0.037300
FVAR       0.36529   0.70404
CO1   3    0.500000    0.000000    1.000000    10.50000    0.00941    0.00717 =
         0.00881   -0.00093    0.00000   -0.00013
O1    5    0.715064    0.162819    0.671220    11.00000    0.01274    0.00803 =
         0.01135   -0.00366   -0.00136    0.00069
C1    1    0.653411    0.367541    0.658590    11.00000    0.00821    0.00804 =
         0.01187   -0.00239   -0.00447    0.00000
CO2   3    0.929136    0.817878    0.254266    11.00000    0.00941    0.00736 =
         0.00848   -0.00260   -0.00072   -0.00012
O2    5    0.535989    0.177465    0.839181    11.00000    0.01187    0.00741 =
         0.00981    0.00077    0.00209   -0.00056
C2    1    0.737377    0.431930    0.526286    11.00000    0.00974    0.01011 =
         0.00983   -0.00536   -0.00274    0.00210
AFIX  43
H2    2    0.787693    0.385882    0.481028    11.00000   -1.20000
AFIX   0
CO3   3    0.500000    1.000000    0.500000    10.50000    0.01052    0.00743 =
         0.00959   -0.00311   -0.00197    0.00172
O3    5    0.538862    0.810353    0.529324    11.00000    0.01352    0.00973 =
         0.01364   -0.00434    0.00134    0.00302
O14   5    0.995805    0.763394    0.421091    11.00000    0.01106    0.01971 =
         0.01388   -0.00793   -0.00176   -0.00058
AFIX   7
H14A  2    1.084005    0.796585    0.396511    11.00000   -1.50000
H14B  2    0.943474    0.796773    0.472202    11.00000   -1.50000
AFIX   0
C3    1    0.748351    0.562727    0.459797    11.00000    0.00733    0.00986 =
         0.00804   -0.00244   -0.00190   -0.00087
O4    5    0.728953    0.845451    0.351781    11.00000    0.01350    0.00864 =
         0.01371    0.00005    0.00295    0.00239
AFIX   6
O9    5    1.001999    1.003417    0.174720    11.00000    0.03359    0.00857 =
         0.01129   -0.00358    0.00395   -0.00636
H9A   2    0.971354    1.053917    0.212391    11.00000   -1.50000
H9B   2    1.039011    1.053478    0.090961    11.00000   -1.50000
AFIX   0
C4    1    0.663559    0.632550    0.525443    11.00000    0.00900    0.00848 =
         0.01134   -0.00320   -0.00382   -0.00079
O5    5    0.783501    0.738385    0.005221    11.00000    0.02306    0.01422 =
         0.01332   -0.00537   -0.00902    0.00201
C5    1    0.586260    0.566728    0.659891    11.00000    0.00938    0.01203 =
         0.01381   -0.00762   -0.00253    0.00114
AFIX  43
H5    2    0.535647    0.611872    0.706117    11.00000   -1.20000
AFIX   0
O6    5    0.866269    0.846117    0.089387    11.00000    0.01633    0.00891 =
         0.01099   -0.00199   -0.00446   -0.00112
C6    1    0.582184    0.437047    0.726777    11.00000    0.00940    0.01237 =
         0.00755   -0.00182   -0.00051   -0.00251
AFIX  43
H6    2    0.532011    0.396404    0.817033    11.00000   -1.20000
AFIX   0
O7    5    1.193061    0.598548    0.112839    11.00000    0.01542    0.01613 =
         0.01838   -0.00798    0.00332    0.00185
O13   5    0.366277    0.075729    1.122981    11.00000    0.01480    0.00929 =
         0.01173   -0.00124   -0.00224    0.00093
AFIX   7
H13A  2    0.305886    0.121648    1.085472    11.00000   -1.50000
H13B  2    0.310559    0.014679    1.194882    11.00000   -1.50000
AFIX   0
C7    1    0.634245    0.224448    0.728218    11.00000    0.00934    0.00897 =
         0.01209   -0.00220   -0.00637    0.00089
AFIX   6
O18   5    0.692739    0.624045    0.877578    11.00000    0.02736    0.01591 =
         0.02833   -0.01306   -0.01337    0.00556
H18A  2    0.722316    0.639556    0.932159    11.00000   -1.50000
H18B  2    0.730870    0.554995    0.878060    11.00000   -1.50000
AFIX   0
O8    5    1.115924    0.759711    0.160993    11.00000    0.01033    0.01004 =
         0.01329   -0.00402    0.00008   -0.00012
C8    1    0.643991    0.772741    0.463844    11.00000    0.01006    0.01037 =
         0.01215   -0.00606   -0.00560    0.00114
C9    1    0.973984    0.558415    0.291762    11.00000    0.01261    0.01051 =
         0.01196   -0.00454   -0.00230    0.00243
AFIX  23
H9C   2    0.950428    0.492589    0.270057    11.00000   -1.20000
H9D   2    1.001629    0.517939    0.370768    11.00000   -1.20000
AFIX   0
C10   1    1.103626    0.645916    0.177687    11.00000    0.00948    0.01194 =
         0.01037   -0.00319   -0.00508    0.00294
AFIX   6
O15   5    1.075877    0.859716    0.683166    11.00000    0.01642    0.02213 =
         0.02404   -0.01384   -0.00391   -0.00020
H15A  2    0.999917    0.839996    0.669056    11.00000   -1.50000
H15B  2    1.116676    0.789336    0.707557    11.00000   -1.50000
AFIX   0
C11   1    0.756445    0.635284    0.233711    11.00000    0.01044    0.01313 =
         0.01270   -0.00492   -0.00313   -0.00100
AFIX  23
H11A  2    0.655783    0.642055    0.277716    11.00000   -1.20000
H11B  2    0.760380    0.557885    0.222209    11.00000   -1.20000
AFIX   0
C12   1    0.807792    0.746431    0.098461    11.00000    0.00734    0.01298 =
         0.01359   -0.00599   -0.00393    0.00510
O11   5    0.305003    0.977255    0.464127    11.00000    0.01347    0.01413 =
         0.01463   -0.00778   -0.00268    0.00062
AFIX   7
H11C  2    0.236723    0.937054    0.539337    11.00000   -1.50000
H11D  2    0.317123    0.927325    0.425117    11.00000   -1.50000
AFIX   6
O10   5    0.608552    1.071311    0.303378    11.00000    0.02571    0.01353 =
         0.01179   -0.00580   -0.00172    0.00761
H10A  2    0.585872    1.133580    0.240798    11.00000   -1.50000
H10B  2    0.655576    1.024557    0.265690    11.00000   -1.50000
AFIX   0
N1    4    0.842046    0.625578    0.320629    11.00000    0.00803    0.00856 =
         0.00614   -0.00116   -0.00013    0.00073
O12   5    0.681183    0.045415    1.040346    11.00000    0.01162    0.01031 =
         0.01387   -0.00191   -0.00091    0.00011
AFIX   7
H12A  2    0.733414    0.111214    0.971905    11.00000   -1.50000
H12B  2    0.738442   -0.015215    1.048118    11.00000   -1.50000
AFIX   6
O19   5    0.836771    0.807779    0.633992    11.00000    0.01785    0.02061 =
         0.01853   -0.00866   -0.00645    0.00594
H19A  2    0.786359    0.749532    0.710713    11.00000   -1.50000
H19B  2    0.779773    0.868110    0.616878    11.00000   -1.50000
AFIX   6
O17   5    0.414014    0.698924    0.881223    11.00000    0.02539    0.03262 =
         0.01457   -0.00296   -0.00088    0.00766
H17A  2    0.353610    0.681177    0.960127    11.00000   -1.50000
H17B  2    0.496366    0.676069    0.893476    11.00000   -1.50000
AFIX   6
PART 1
O16   5    1.254249    0.673173    0.721321    21.00000    0.02887    0.01942 =
         0.02508   -0.00950   -0.00165   -0.00112
H16A  2    1.279312    0.667157    0.787902    21.00000   -1.50000
H16B  2    1.332880    0.705061    0.653351    21.00000   -1.50000
AFIX   6
PART 2
O16A  5    1.165883    0.628485    0.838277   -21.00000    0.05878    0.03262 =
         0.07368   -0.02869   -0.04394    0.01760
H16C  2    1.210697    0.664527    0.869032   -21.00000   -1.50000
H16D  2    1.117075    0.561697    0.907255   -21.00000   -1.50000
AFIX   0
HKLF 4
REM  a in P-1
REM wR2 = 0.0685, GooF = S = 1.018, Restrained GooF = 1.019 for all data
REM R1 = 0.0268 for 3498 Fo > 4sig(Fo) and 0.0307 for all 4052 data
REM 348 parameters refined using 2 restraints
END
WGHT      0.0373      0.0000
REM Highest difference peak  0.966,  deepest hole -0.446,  1-sigma level  0.076
Q1    1   1.1169  0.4886  0.9842  11.00000  0.05    0.97
Q2    1   0.4576  0.7568  0.9004  11.00000  0.05    0.84
Q3    1   0.6346  0.3057  0.6865  11.00000  0.05    0.40
Q4    1   1.0435  0.5728  0.9412  11.00000  0.05    0.35
Q5    1   1.0038  0.8006  0.3944  11.00000  0.05    0.33
Q6    1   0.6093  0.4001  0.6846  11.00000  0.05    0.32
Q7    1   0.7598  0.4033  0.4954  11.00000  0.05    0.31
Q8    1   0.8167  0.6195  0.3571  11.00000  0.05    0.30
Q9    1   0.3639  0.0386  1.1603  11.00000  0.05    0.30
Q10   1   0.6867  0.5963  0.4824  11.00000  0.05    0.28
Q11   1   0.5876  0.1781  0.8124  11.00000  0.05    0.28
Q12   1   0.6051  0.5047  0.6849  11.00000  0.05    0.28
Q13   1   0.5811  0.8164  0.5032  11.00000  0.05    0.27
Q14   1   0.6719  0.3979  0.5852  11.00000  0.05    0.27
Q15   1   1.0737  0.8146  0.7185  11.00000  0.05    0.27
Q16   1   0.6542  0.6910  0.4801  11.00000  0.05    0.26
Q17   1   0.3182  0.1406  1.1189  11.00000  0.05    0.26
Q18   1   0.7248  0.1247  0.6807  11.00000  0.05    0.25
Q19   1   0.6938  0.9252  0.2882  11.00000  0.05    0.25
Q20   1   1.1114  0.7890  0.1231  11.00000  0.05    0.24
  REM The information below was added by Olex2.
  REM
  REM R1 = 0.0268 for 3498 Fo > 4sig(Fo) and 0.0307 for all 12501 data
  REM 348 parameters refined using n/a restraints
  REM Highest difference peak 0.97, deepest hole -0.45
  REM Mean Shift 0, Max Shift 0.000.
  REM +++ Tabular Listing of Refinement Information +++
  REM R1_all = 0.0307
  REM R1_gt = 0.0268
  REM wR_ref = 0.0685
  REM GOOF = 1.018
  REM Shift_max = 0.000
  REM Shift_mean = 0
  REM Reflections_all = 12501
  REM Reflections_gt = 3498
  REM Parameters = 348
  REM Hole = -0.45
  REM Peak = 0.97
  REM Flack = n/a
;
