# Supplementary material for: Synthesis and crystal structure of catena-poly[[hexa­aqua{μ3-2-[bis­(carboxyl­atometh­yl)amino]­terephthalato}dicobalt(II)] penta­hydrate] containing water tapes and penta­mers
Source: Acta Crystallogr E Crystallogr Commun. 2021 Aug 20;77(Pt 9):944–9. doi: 10.1107/S2056989021008343 (PMC8423001; doi:10.1107/S2056989021008343)
Supplement: Supplementary file 2 [file e-77-00944-Isup2.hkl]

#
# h,k,l, Fc-squared, Fo-squared, sigma(Fo-squared), status flag
#
data_I
_shelx_title ' a in P-1'
_shelx_refln_list_code          4
_shelx_F_calc_maximum      170.50
_exptl_crystal_F_000       628.00
_reflns_d_resolution_high  0.8409

loop_
 _space_group_symop_operation_xyz
 'x, y, z'
 '-x, -y, -z'

_cell_length_a     9.7653
_cell_length_b    11.7251
_cell_length_c    11.8191
_cell_angle_alpha  64.882
_cell_angle_beta   71.276
_cell_angle_gamma  86.692

_shelx_F_squared_multiplier     1.000

loop_
 _refln_index_h
 _refln_index_k
 _refln_index_l
 _refln_F_squared_calc
 _refln_F_squared_meas
 _refln_F_squared_sigma
 _refln_observed_status
   2   0   0        181.98        201.37         5.22 o
   3   0   0        129.44         93.28         6.40 o
   4   0   0       1283.66       1181.54        23.11 o
   5   0   0       2744.02       2652.60        51.33 o
   6   0   0        194.52        204.37        11.03 o
   7   0   0       1245.24       1347.88        77.17 o
   8   0   0        123.95        161.16        48.02 o
   9   0   0        789.46        798.18        34.37 o
  10   0   0        208.71        217.78        30.13 o
 -10   1   0         91.32        100.35        24.81 o
  -9   1   0       1070.74       1086.19        67.07 o
  -8   1   0        131.62        123.42         9.96 o
  -7   1   0        281.69        280.24        17.69 o
  -6   1   0       3606.64       3569.72        44.99 o
  -5   1   0       2840.68       2932.91        62.27 o
  -4   1   0       1736.97       1611.96        24.34 o
  -3   1   0         38.51         44.34         4.23 o
  -2   1   0      19700.04      18914.82       252.48 o
   1   1   0       5598.93       5873.84        37.44 o
   2   1   0       1039.09       1052.05        12.13 o
   3   1   0         16.73         21.38         4.73 o
   4   1   0        106.50        111.62        11.45 o
   5   1   0       6181.86       6223.58       148.30 o
   6   1   0        189.17        199.22        11.10 o
   7   1   0       3081.28       3128.83        91.54 o
   8   1   0        405.01        395.31        18.83 o
   9   1   0        709.99        694.27        43.70 o
  10   1   0       1337.26       1274.29        85.43 o
 -10   2   0         73.93         71.27        22.56 o
  -9   2   0        588.21        555.01        60.18 o
  -8   2   0        497.37        512.07        22.58 o
  -7   2   0        136.42        116.92         9.49 o
  -6   2   0       4227.31       4185.90        48.73 o
  -5   2   0        163.54        146.61         8.07 o
  -4   2   0       2279.01       2040.11        52.89 o
  -3   2   0       2291.74       2393.94        25.40 o
  -2   2   0       6317.89       6455.40        80.04 o
  -1   2   0       5939.58       5671.48        42.88 o
   0   2   0        608.71        608.00         8.52 o
   1   2   0      10305.43      10039.10       209.61 o
   2   2   0        717.51        726.98        12.74 o
   3   2   0        766.38        696.95        15.45 o
   4   2   0       3629.87       3597.87        47.77 o
   5   2   0        727.61        767.98        32.89 o
   6   2   0       1082.72       1037.84        33.63 o
   7   2   0         65.01         79.43        10.48 o
   8   2   0       1508.17       1579.29        40.37 o
   9   2   0        188.16        182.80        17.62 o
  10   2   0       1794.32       1777.69        89.01 o
 -10   3   0       1914.07       1924.18       124.63 o
  -9   3   0        771.19        690.95        44.09 o
  -8   3   0       2467.29       2401.31        69.12 o
  -7   3   0        704.86        709.10        37.78 o
  -6   3   0       2779.88       2771.19        57.43 o
  -5   3   0        190.42        184.27         8.18 o
  -4   3   0       2085.49       1940.43        52.38 o
  -3   3   0         13.14         10.55         3.42 o
  -2   3   0       1414.60       1490.72        35.66 o
  -1   3   0      13911.28      14190.46       116.37 o
   0   3   0         12.72          6.03         2.82 o
   1   3   0       4762.34       4658.10        43.54 o
   2   3   0          1.87          1.80         1.46 o
   3   3   0        223.06        196.67         6.16 o
   4   3   0        932.20        951.24        20.11 o
   5   3   0         90.78         86.04         7.70 o
   6   3   0       7345.60       7725.83       119.91 o
   7   3   0         51.44         44.68        10.02 o
   8   3   0        771.26        797.17        45.27 o
   9   3   0        277.22        262.54        19.65 o
  10   3   0        448.97        444.10        58.90 o
 -10   4   0       1505.28       1520.17       121.25 o
  -9   4   0         66.06         88.77        14.56 o
  -8   4   0        666.23        687.58        34.83 o
  -7   4   0        545.03        513.56        20.06 o
  -6   4   0       1729.44       1789.04        32.22 o
  -5   4   0        703.00        675.57        18.77 o
  -4   4   0        257.97        253.99        10.28 o
  -3   4   0       4617.22       4757.76       101.92 o
  -2   4   0       2916.25       3067.02        45.31 o
  -1   4   0       6327.49       6022.53        78.61 o
   0   4   0         93.77         88.52         6.81 o
   1   4   0        427.20        439.15         9.93 o
   2   4   0       8638.53       9084.75        88.19 o
   3   4   0        461.34        451.10         5.84 o
   4   4   0       6628.22       6226.32       152.12 o
   5   4   0        488.71        467.36        17.02 o
   6   4   0       2257.31       2151.87       153.89 o
   7   4   0        314.20        386.86        69.69 o
   8   4   0       1088.38       1134.28        43.39 o
   9   4   0        311.19        287.40        32.30 o
  10   4   0        612.63        543.25        53.06 o
 -10   5   0        109.12        116.38        94.58 o
  -9   5   0        308.75        272.51        22.45 o
  -8   5   0         64.91         72.80        18.00 o
  -7   5   0        895.37        914.26        43.75 o
  -6   5   0       3448.62       3443.54        64.87 o
  -5   5   0       2192.46       2194.31        45.53 o
  -4   5   0        285.26        346.77        12.85 o
  -3   5   0       2509.22       2705.85       201.38 o
  -2   5   0       2127.66       2175.42        41.10 o
  -1   5   0        645.13        792.71        23.29 o
   1   5   0        491.98        444.97        11.94 o
   2   5   0       3103.05       3055.22        58.80 o
   3   5   0        208.40        181.44        14.96 o
   4   5   0       4040.43       4211.81       211.52 o
   5   5   0       3583.02       3486.17        65.85 o
   6   5   0        146.87        143.65        10.19 o
   7   5   0        925.65       1098.48        87.94 o
   8   5   0         68.78         56.61        14.11 o
   9   5   0        879.62        895.09        79.44 o
 -10   6   0        113.52         86.86        30.73 o
  -9   6   0       1528.00       1552.47        74.49 o
  -8   6   0          0.01          4.13         9.06 o
  -7   6   0        439.20        422.44        32.46 o
  -6   6   0        129.89        140.45        10.23 o
  -5   6   0       4477.10       4580.19        91.10 o
  -4   6   0       2911.73       2844.67        70.48 o
  -3   6   0         12.22         20.77         8.36 o
  -2   6   0       4848.26       4979.51       172.08 o
  -1   6   0          1.78          1.77         5.34 o
   0   6   0       4492.97       4307.44        74.93 o
   1   6   0        107.92         81.78         5.16 o
   2   6   0       2005.74       1900.86        49.67 o
   3   6   0       2697.21       2680.70        58.66 o
   4   6   0       1127.88       1089.96        36.25 o
   5   6   0       8382.35       8473.70       186.27 o
   6   6   0          9.46          9.63        13.85 o
   7   6   0        654.56        661.09        45.84 o
   8   6   0          1.68          1.57        11.02 o
   9   6   0        497.80        473.48        64.37 o
  -9   7   0        734.03        713.62        49.90 o
  -8   7   0         69.99         67.74        18.51 o
  -7   7   0         23.85         24.35        25.67 o
  -6   7   0        238.52        222.70        12.27 o
  -5   7   0         46.90         42.68        12.64 o
  -4   7   0       6248.02       6348.18       126.55 o
  -3   7   0         38.71         52.92         8.89 o
  -2   7   0       6736.05       6736.15        85.98 o
  -1   7   0        788.46        720.80        30.64 o
   0   7   0        694.27        666.41        24.21 o
   1   7   0        202.78        195.57        10.56 o
   2   7   0        433.93        407.90        23.12 o
   3   7   0       6179.46       5542.17       662.03 o
   4   7   0       1742.68       1723.93        47.81 o
   5   7   0       1163.75       1166.27        53.17 o
   6   7   0        102.32         93.33        18.89 o
   7   7   0        135.56        103.68        16.07 o
   8   7   0        439.20        506.66       107.17 o
  -9   8   0        137.81        129.28        24.82 o
  -8   8   0       1045.36       1058.05        56.20 o
  -7   8   0        962.49        910.57        50.25 o
  -6   8   0       4025.81       3936.28       100.95 o
  -5   8   0        198.11        216.26        13.65 o
  -4   8   0        788.37        771.47        23.83 o
  -3   8   0        306.63        367.34        22.47 o
  -2   8   0        409.13        406.36        22.95 o
  -1   8   0        379.06        350.76        16.90 o
   0   8   0         10.74         12.84         6.78 o
   1   8   0        150.15        139.02        10.97 o
   2   8   0        507.31        488.58        34.66 o
   3   8   0       1312.66       1418.51        46.59 o
   4   8   0        650.73        648.97        47.88 o
   5   8   0        245.15        252.78        23.04 o
   6   8   0       3250.92       3274.12       130.10 o
   7   8   0         47.90         43.73        18.73 o
  -8   9   0       3139.05       3143.76        91.14 o
  -7   9   0         81.40         93.57        29.27 o
  -6   9   0        614.38        595.98        45.12 o
  -5   9   0         62.69         55.90        11.00 o
  -4   9   0          6.34          9.93        10.01 o
  -3   9   0       2477.68       2371.53       125.67 o
  -2   9   0        249.61        263.92        18.16 o
  -1   9   0        828.98        816.63        25.45 o
   0   9   0          0.42          4.13         6.38 o
   1   9   0        775.95        779.71        43.40 o
   2   9   0       2295.35       2337.57        82.67 o
   3   9   0        449.99        422.61        34.29 o
   4   9   0       3756.79       3835.05       106.94 o
   5   9   0         45.02         43.43        18.98 o
   6   9   0        465.03        436.16        32.16 o
  -7  10   0        859.54        844.02        46.13 o
  -6  10   0        375.87        349.08        30.42 o
  -5  10   0        511.05        496.19        36.98 o
  -4  10   0          8.23         13.37         8.62 o
  -3  10   0       1704.38       1714.39        49.38 o
  -2  10   0        624.72        586.87        33.78 o
  -1  10   0       2756.39       2832.05        56.77 o
   0  10   0         27.95         39.49        14.37 o
   1  10   0         62.67         60.10        21.04 o
   2  10   0       3986.18       3939.98       109.80 o
   3  10   0        231.97        242.54        24.43 o
   4  10   0       1747.97       1698.72        81.55 o
   5  10   0         21.59         17.95        16.44 o
  -6  11   0         34.83         37.59        16.72 o
  -5  11   0        700.75        706.09        48.20 o
  -4  11   0        669.04        669.54        34.62 o
  -3  11   0        238.63        241.21        17.15 o
  -2  11   0       1366.18       1342.50        64.22 o
  -1  11   0        117.61        114.80        17.28 o
   0  11   0       3021.73       2833.04       117.88 o
   1  11   0         16.82         15.67        19.50 o
   2  11   0       1120.30       1086.86        76.40 o
   3  11   0        573.32        559.36        56.95 o
   4  11   0        378.98        393.06        41.15 o
  -4  12   0        970.45        987.36        52.49 o
  -3  12   0         20.24         33.67        18.06 o
  -2  12   0       1876.21       1851.69        96.57 o
  -1  12   0         50.03         51.91        21.67 o
   0  12   0       1157.91       1192.11        70.14 o
   1  12   0        415.82        420.00        45.25 o
   2  12   0         66.14         60.51        23.49 o
   0 -12   1        198.16        205.43        23.44 o
   1 -12   1         15.07         18.69        17.05 o
   2 -12   1        194.81        181.14        25.24 o
   3 -12   1        554.86        532.90        35.19 o
  -3 -11   1         71.00         63.49        22.16 o
  -2 -11   1        193.90        209.41        23.95 o
  -1 -11   1        125.49        143.70        22.11 o
   0 -11   1         67.36         56.41        17.96 o
   1 -11   1         73.78         70.15        15.11 o
   2 -11   1        404.02        394.29        31.00 o
   3 -11   1        184.57        203.49        16.32 o
   4 -11   1       1425.42       1438.62        61.98 o
   5 -11   1        148.55        161.05        20.79 o
  -5 -10   1        337.46        336.82        35.73 o
  -4 -10   1         55.93         55.86        15.13 o
  -3 -10   1         68.12         61.41        21.15 o
  -2 -10   1         30.16         27.50        16.66 o
  -1 -10   1        654.36        707.66        50.29 o
   0 -10   1        427.86        415.34        34.90 o
   1 -10   1        119.20        121.88        20.39 o
   2 -10   1        220.44        225.88        15.28 o
   3 -10   1        657.74        594.56        33.86 o
   4 -10   1        630.01        610.93        36.23 o
   5 -10   1          1.16          9.85        15.39 o
   6 -10   1       1498.11       1458.81        81.02 o
   7 -10   1        115.94        113.80        19.37 o
  -6  -9   1         27.54         32.11        17.05 o
  -5  -9   1        437.30        422.45        33.29 o
  -4  -9   1        645.74        625.35        49.76 o
  -3  -9   1        799.13        797.56        53.00 o
  -2  -9   1       1240.27       1172.57        66.98 o
  -1  -9   1        492.74        433.09        33.86 o
   0  -9   1        476.43        442.67        39.03 o
   1  -9   1        452.09        427.31        21.03 o
   2  -9   1        359.92        326.76        21.27 o
   3  -9   1        581.34        558.45        35.99 o
   4  -9   1        195.61        177.44        14.15 o
   5  -9   1        184.94        184.03        14.58 o
   6  -9   1        608.41        552.39        35.37 o
   7  -9   1         35.15         25.73        13.49 o
   8  -9   1        647.47        628.82        40.68 o
  -7  -8   1          0.50          5.09        13.19 o
  -6  -8   1         69.12         75.62        17.94 o
  -5  -8   1        555.16        535.91        43.56 o
  -4  -8   1       1366.91       1359.21        55.26 o
  -3  -8   1         53.67         70.10        21.74 o
  -2  -8   1         52.95         63.50        18.51 o
  -1  -8   1        140.66        139.19        18.42 o
   0  -8   1          0.99          3.30         4.27 o
   1  -8   1         28.49         26.44        15.39 o
   2  -8   1          6.29         11.29         7.47 o
   3  -8   1       1286.39       1351.52        31.92 o
   4  -8   1        918.48        943.61        28.16 o
   5  -8   1         79.36         80.55        12.00 o
   6  -8   1        656.30        658.55        53.49 o
   7  -8   1         50.14         47.72        28.83 o
   8  -8   1        302.31        341.95       142.24 o
   9  -8   1        493.51        505.36        36.76 o
  -7  -7   1        272.55        263.49        33.50 o
  -6  -7   1       1824.79       2068.87       216.17 o
  -5  -7   1       3478.07       3457.21       108.74 o
  -4  -7   1        966.22        970.62        39.40 o
  -3  -7   1        744.92        742.77        33.53 o
  -2  -7   1        423.27        413.77        28.18 o
  -1  -7   1         91.52         82.03         5.77 o
   0  -7   1        269.31        291.15        12.49 o
   1  -7   1        199.69        173.70        13.64 o
   2  -7   1         29.55         37.10        10.33 o
   3  -7   1        496.84        474.62        19.24 o
   4  -7   1         74.90         95.08        10.32 o
   5  -7   1        713.17        707.00        20.90 o
   6  -7   1       1556.31       1592.06        58.13 o
   7  -7   1         39.04         36.70        27.51 o
   8  -7   1        302.93        304.79        31.75 o
   9  -7   1       1041.44       1015.94        64.11 o
  -8  -6   1        300.33        297.51        40.24 o
  -7  -6   1       2850.61       2773.91       109.09 o
  -6  -6   1          0.09         -0.52        11.24 o
  -5  -6   1         76.76         93.79        21.72 o
  -4  -6   1        207.90        220.51        22.86 o
  -3  -6   1         97.27         92.54        15.26 o
  -2  -6   1          3.15          4.51         5.25 o
  -1  -6   1        749.99        673.81        16.34 o
   0  -6   1       1600.98       1509.03        30.29 o
   1  -6   1          0.71          2.07         4.11 o
   2  -6   1        292.24        310.36        15.42 o
   3  -6   1       1037.47       1061.97        26.50 o
   4  -6   1       2060.49       2025.52        34.18 o
   5  -6   1       1706.67       1619.37        38.98 o
   6  -6   1        941.10        879.13        18.89 o
   7  -6   1         64.87         65.89        17.20 o
   8  -6   1        704.28        741.22        52.56 o
   9  -6   1        131.91        141.60        23.78 o
  10  -6   1         57.65         72.84        82.88 o
  -9  -5   1          4.12          4.35        14.24 o
  -8  -5   1         15.82         20.83        10.98 o
  -7  -5   1        113.44        105.74        24.58 o
  -6  -5   1       1028.81       1081.29       222.99 o
  -5  -5   1       1254.76       1254.23        43.15 o
  -4  -5   1        357.68        334.52        19.64 o
  -3  -5   1        101.64         94.70        16.93 o
  -2  -5   1        914.62        855.31        27.66 o
  -1  -5   1        405.60        391.83         9.42 o
   0  -5   1         25.32         37.66        11.43 o
   1  -5   1         29.29         12.73         7.23 o
   2  -5   1       1400.14       1498.68        27.98 o
   3  -5   1          3.38          2.78         4.99 o
   4  -5   1        132.96        140.50         8.80 o
   5  -5   1         22.20         17.08         7.51 o
   6  -5   1         61.83         51.39         3.86 o
   7  -5   1         94.59        102.74        20.34 o
   8  -5   1        349.84        406.26        34.98 o
   9  -5   1        303.04        307.02        25.34 o
  10  -5   1        409.52        402.36        47.81 o
  -9  -4   1        257.50        275.03        38.22 o
  -8  -4   1          7.50         10.95         8.13 o
  -7  -4   1       1920.13       1897.66        75.35 o
  -6  -4   1       1910.50       1920.69        96.52 o
  -5  -4   1        114.82        122.16        15.47 o
  -4  -4   1        486.98        484.90        13.09 o
  -3  -4   1        748.32        663.97        25.61 o
  -2  -4   1       1888.99       1954.55        41.23 o
  -1  -4   1         33.73         30.59         2.31 o
   0  -4   1      11816.50      12591.52       130.06 o
   1  -4   1        373.25        352.71        11.92 o
   2  -4   1        728.01        860.82        19.70 o
   3  -4   1        211.06        209.57         9.62 o
   4  -4   1        297.12        351.12        12.42 o
   5  -4   1          4.37          3.47         1.65 o
   6  -4   1       1137.58       1094.06        36.39 o
   7  -4   1         27.00         14.61        11.02 o
   8  -4   1        650.62        599.24        40.88 o
   9  -4   1        202.91        210.83        20.56 o
  10  -4   1        125.86        118.33        29.15 o
  -9  -3   1       1101.62       1123.44        81.46 o
  -8  -3   1        376.26        379.47        22.64 o
  -7  -3   1         31.17         34.44        10.37 o
  -6  -3   1        176.48        173.19        12.40 o
  -5  -3   1        425.26        502.29        47.86 o
  -4  -3   1       1871.55       2036.24        35.50 o
  -3  -3   1       2370.32       2176.13        37.22 o
  -2  -3   1       9205.67       8811.31       102.43 o
  -1  -3   1         10.46         10.21         5.72 o
   0  -3   1       6345.71       5977.92        47.91 o
   1  -3   1          0.76          3.90         3.30 o
   2  -3   1       2635.56       2538.13        40.85 o
   3  -3   1        573.99        696.14        11.95 o
   4  -3   1       3333.92       3459.31        40.92 o
   5  -3   1        624.33        541.02        42.45 o
   6  -3   1       2164.45       2231.57        50.28 o
   7  -3   1        405.72        382.90        26.73 o
   8  -3   1        390.64        405.09        27.67 o
   9  -3   1        596.12        577.78        40.68 o
  10  -3   1        295.57        250.08        35.75 o
  11  -3   1        629.92        588.21        57.93 o
 -10  -2   1        281.82        287.92        46.46 o
  -9  -2   1         13.41         10.57         8.13 o
  -8  -2   1        178.78        183.16        12.14 o
  -7  -2   1         37.20         26.80         9.60 o
  -6  -2   1       2511.99       2635.91        54.74 o
  -5  -2   1       6182.65       6294.92       132.08 o
  -4  -2   1         11.92          3.63         3.36 o
  -3  -2   1         85.04         91.81         6.77 o
  -2  -2   1        211.27        190.77         7.20 o
  -1  -2   1         59.25         67.30         4.14 o
   0  -2   1        109.29        100.91         4.18 o
   1  -2   1         55.46         75.76         4.12 o
   2  -2   1       1055.80       1208.13        14.26 o
   3  -2   1        821.38        821.57         9.72 o
   4  -2   1       1859.31       1917.77        40.03 o
   5  -2   1          9.28         13.08         3.79 o
   6  -2   1       2431.48       2471.31        32.73 o
   7  -2   1         64.01         74.48         6.31 o
   8  -2   1        708.16        810.07        46.65 o
   9  -2   1        965.20        955.24        41.24 o
  10  -2   1         51.05         65.65        54.26 o
  11  -2   1        710.16        690.58        60.25 o
 -10  -1   1         13.58         17.69        11.62 o
  -9  -1   1       1558.63       1508.73        67.34 o
  -8  -1   1        620.36        599.20        30.28 o
  -7  -1   1       1227.43       1323.12        29.57 o
  -6  -1   1         21.28         14.48         5.70 o
  -5  -1   1        790.63        822.86        21.14 o
  -4  -1   1       1008.54       1080.14        61.76 o
  -3  -1   1         38.70         47.56         4.84 o
  -2  -1   1        497.34        496.90        35.77 o
  -1  -1   1       4978.46       5393.40       151.79 o
   0  -1   1       5967.21       6299.26        37.96 o
   1  -1   1       2222.90       2324.96        20.59 o
   2  -1   1          1.20          6.57         4.50 o
   3  -1   1        598.19        577.07        17.90 o
   4  -1   1        901.42        896.75        12.61 o
   5  -1   1       1983.41       1923.35        22.12 o
   6  -1   1       1612.16       1595.93        31.66 o
   7  -1   1          6.98          4.49         5.09 o
   8  -1   1        272.97        257.02        15.67 o
   9  -1   1        460.51        412.70        33.88 o
  10  -1   1         82.12         78.69        48.34 o
  11  -1   1        311.25        288.22        46.69 o
 -10   0   1       1009.66        993.19        84.16 o
  -9   0   1        383.38        411.52        31.73 o
  -8   0   1        112.55        104.97        11.09 o
  -7   0   1          0.24          2.17         3.19 o
  -6   0   1        710.88        691.95        24.12 o
  -5   0   1       1420.72       1516.01        52.29 o
  -4   0   1       3971.97       4394.39       108.49 o
  -3   0   1       3877.66       4017.39        47.62 o
  -2   0   1       5803.76       5677.98        42.37 o
  -1   0   1          1.07          4.25         1.18 o
   1   0   1        808.93        864.17         8.66 o
   2   0   1       5078.33       5303.17        51.03 o
   3   0   1        351.05        475.90         7.99 o
   4   0   1        312.69        310.80        26.78 o
   5   0   1       3593.92       3731.18        58.74 o
   6   0   1       1479.62       1399.76        38.36 o
   7   0   1        510.57        466.02        18.61 o
   8   0   1          7.95         11.25         5.45 o
   9   0   1          1.57          3.78         6.23 o
  10   0   1          5.18          6.00        11.99 o
  11   0   1       1364.19       1321.51        91.80 o
 -10   1   1        123.75        131.07        27.43 o
  -9   1   1        285.67        304.83        21.87 o
  -8   1   1        204.00        211.81        17.09 o
  -7   1   1        439.33        497.58        54.86 o
  -6   1   1         51.32         45.84         5.92 o
  -5   1   1       1317.00       1232.11        24.93 o
  -4   1   1         24.18         18.07         4.82 o
  -3   1   1       3273.46       3288.16        58.27 o
  -2   1   1       1309.36       1258.19        17.09 o
  -1   1   1       1668.23       1438.36        14.17 o
   0   1   1      12599.38      12063.96       113.74 o
   1   1   1       6319.66       5877.22        37.67 o
   2   1   1         16.56          9.79         2.68 o
   3   1   1      10632.10      11028.24       107.72 o
   4   1   1         18.45         11.87         7.00 o
   5   1   1        176.75        151.46         9.30 o
   6   1   1        359.28        358.82        15.40 o
   7   1   1        411.18        474.46        37.50 o
   8   1   1          2.82          7.75         5.67 o
   9   1   1        241.05        235.39        14.45 o
  10   1   1        548.16        585.29        46.39 o
  11   1   1          4.39          9.52        15.29 o
 -10   2   1        119.96         97.80        94.13 o
  -9   2   1       1275.96       1263.05        75.77 o
  -8   2   1        115.80        125.17        12.13 o
  -7   2   1        200.14        169.34        11.50 o
  -6   2   1        804.35        878.40        30.39 o
  -5   2   1        983.84       1004.75        21.40 o
  -4   2   1       1212.99       1189.79        21.64 o
  -3   2   1       7507.86       7517.60        73.18 o
  -2   2   1       3770.50       3859.33        33.45 o
  -1   2   1       1261.88       1312.56        14.96 o
   1   2   1        533.14        431.40        10.06 o
   2   2   1        111.14        107.52         4.97 o
   3   2   1         76.78         81.41         6.15 o
   4   2   1        154.81        173.75         8.96 o
   5   2   1       2474.93       2518.74        62.24 o
   6   2   1        779.43        749.69        25.54 o
   7   2   1        126.90        122.49        13.28 o
   8   2   1        310.28        285.73        17.34 o
   9   2   1        206.11        187.81        13.28 o
  10   2   1          0.47          1.80        14.61 o
 -10   3   1        449.65        387.14        61.90 o
  -9   3   1        117.51        104.62        23.91 o
  -8   3   1        244.47        253.09        18.13 o
  -7   3   1        143.94        156.73        10.87 o
  -6   3   1         16.03         13.97         6.02 o
  -5   3   1        987.43       1032.40       105.58 o
  -4   3   1      18211.15      19258.77       277.35 o
  -3   3   1       3293.51       3459.35        45.30 o
  -2   3   1         11.72          4.45         3.08 o
   0   3   1        660.07        552.77        12.16 o
   1   3   1         22.91         13.92         3.41 o
   2   3   1       2103.55       2067.94        39.43 o
   3   3   1       9664.19       9878.49        87.34 o
   4   3   1       1965.14       1853.51        33.84 o
   5   3   1          4.34         10.93         5.56 o
   6   3   1         58.22         54.68         7.47 o
   7   3   1        766.06        849.82        35.88 o
   8   3   1        142.87        131.05        13.29 o
   9   3   1         51.87         50.50        11.03 o
  10   3   1        284.39        265.58        21.86 o
 -10   4   1        148.05        152.20        31.70 o
  -9   4   1       1165.17       1037.78       104.84 o
  -8   4   1         35.15         35.37        10.67 o
  -7   4   1         16.27         19.82         7.11 o
  -6   4   1        689.79        760.00        28.99 o
  -5   4   1        771.96        733.55        87.92 o
  -4   4   1        200.13        253.28        10.36 o
  -3   4   1        642.17        627.05        15.56 o
  -2   4   1         64.14         48.88         5.57 o
  -1   4   1        647.96        656.55        15.52 o
   0   4   1      12377.76      11803.52       101.51 o
   1   4   1       1703.00       1760.32        32.93 o
   2   4   1       3814.40       4039.93        65.64 o
   3   4   1       3304.30       3152.63        69.71 o
   4   4   1        360.38        355.67        12.56 o
   5   4   1          3.39          4.12         3.95 o
   6   4   1        279.63        248.76        12.43 o
   7   4   1        314.99        295.65        16.28 o
   8   4   1         83.54         92.77        11.57 o
   9   4   1          2.38          5.40         5.93 o
  10   4   1        230.00        231.27        31.40 o
 -10   5   1        269.75        273.68        48.56 o
  -9   5   1        272.89        236.96        34.62 o
  -8   5   1         57.03         51.16        12.86 o
  -7   5   1        134.19        131.14         9.41 o
  -6   5   1         90.17         85.31         9.65 o
  -5   5   1         86.45         69.64        13.38 o
  -4   5   1       1858.43       1857.62        35.98 o
  -3   5   1       1358.07       1341.71        25.97 o
  -2   5   1       1567.21       1479.86        27.42 o
  -1   5   1       2891.58       3126.80        42.35 o
   0   5   1       4452.94       4533.33        52.66 o
   1   5   1          5.34         15.55         6.31 o
   2   5   1       2862.29       2979.30        41.35 o
   3   5   1        261.28        262.17         9.02 o
   5   5   1        422.47        455.94        14.90 o
   6   5   1        459.67        470.16        22.42 o
   7   5   1          1.47          3.64         5.65 o
   8   5   1          0.10          1.78         8.24 o
   9   5   1         82.22         66.28        16.17 o
  10   5   1        137.13        117.43        25.78 o
  -9   6   1         56.81         57.18        69.40 o
  -8   6   1        692.69        634.93        42.48 o
  -7   6   1         81.06         69.95        12.76 o
  -6   6   1       1130.73       1153.53        26.56 o
  -5   6   1        143.09        159.68        43.01 o
  -4   6   1        856.20        931.05        29.46 o
  -3   6   1        945.66        953.33        22.82 o
  -2   6   1          5.40          9.38         5.51 o
  -1   6   1        277.25        266.88        12.38 o
   0   6   1        336.87        332.13        13.25 o
   1   6   1       4024.65       4437.30        65.07 o
   2   6   1       8096.46       8155.08       103.86 o
   3   6   1       1965.52       1989.96        45.42 o
   4   6   1         47.34         42.08         4.75 o
   5   6   1         31.64         27.59         4.63 o
   6   6   1        144.52        155.58        21.08 o
   7   6   1        257.53        253.12        21.77 o
   8   6   1         48.42         45.57        14.74 o
   9   6   1         71.71         87.47        20.41 o
  -9   7   1        182.34        163.45        31.25 o
  -8   7   1         25.59         35.36        28.66 o
  -7   7   1        960.14        881.59        54.56 o
  -6   7   1         62.92         61.18         8.16 o
  -5   7   1        147.25        152.26        12.32 o
  -4   7   1         86.25         83.96         9.80 o
  -3   7   1          7.91          3.84         8.01 o
  -2   7   1       2235.29       2240.99        38.12 o
  -1   7   1         82.30         63.92         8.52 o
   0   7   1        591.44        544.29        17.97 o
   1   7   1       1087.01       1036.92        24.17 o
   2   7   1       1331.56       1280.09        44.62 o
   3   7   1        181.34        192.38        17.30 o
   4   7   1          1.94          5.39        10.39 o
   5   7   1        153.79        144.12        17.84 o
   6   7   1         72.71         74.50        20.85 o
   7   7   1        195.17        200.30        25.30 o
   8   7   1       1315.37       1282.11        62.68 o
   9   7   1          8.74          6.54        16.79 o
  -9   8   1        633.47        574.87        76.21 o
  -8   8   1        315.66        285.66        27.54 o
  -7   8   1          3.21          5.37         9.19 o
  -6   8   1        140.35        139.88        11.61 o
  -5   8   1         70.96         59.18         9.92 o
  -4   8   1       5280.14       5645.69        82.07 o
  -3   8   1          4.70         11.21         7.78 o
  -2   8   1          2.58          4.83         6.73 o
  -1   8   1        581.14        564.05        20.61 o
   0   8   1        860.87        956.83        25.08 o
   1   8   1        116.25        123.96        10.42 o
   2   8   1       2216.85       2049.11        81.61 o
   3   8   1       2409.67       2540.33        73.05 o
   4   8   1        699.26        683.29        42.50 o
   5   8   1        182.44        188.92        24.46 o
   6   8   1        534.98        518.31        38.64 o
   7   8   1        159.10        154.92        20.15 o
   8   8   1         53.68         41.58        27.43 o
  -8   9   1        546.75        505.46        38.68 o
  -7   9   1        441.93        395.06        33.76 o
  -6   9   1        188.03        181.99        20.63 o
  -5   9   1        541.84        490.02        29.71 o
  -4   9   1        291.63        261.50        20.28 o
  -3   9   1        365.51        369.54        21.67 o
  -2   9   1         40.10         40.42        14.83 o
  -1   9   1         19.46         14.82        10.14 o
   0   9   1        271.27        316.72        18.90 o
   1   9   1       1266.80       1246.18        35.51 o
   2   9   1       1100.88       1179.12        48.24 o
   3   9   1       1330.48       1338.56        52.99 o
   4   9   1         23.32         15.80        11.84 o
   5   9   1          4.06          9.47        14.01 o
   6   9   1         58.58         54.03        24.28 o
   7   9   1        479.28        508.24        39.14 o
  -7  10   1       1089.14       1055.68        52.43 o
  -6  10   1         18.52         27.47        13.66 o
  -5  10   1        858.29        796.05        42.55 o
  -4  10   1        124.68        126.82        22.12 o
  -3  10   1         10.87          6.81         7.47 o
  -2  10   1          8.28          8.96         6.99 o
  -1  10   1        693.98        683.31        31.34 o
   0  10   1        489.33        490.20        27.54 o
   1  10   1        476.07        455.64        36.04 o
   2  10   1        142.67        140.59        46.16 o
   3  10   1       1307.88       1310.64        54.51 o
   4  10   1        221.80        184.49        25.20 o
   5  10   1        522.75        471.26        41.28 o
   6  10   1        525.49        471.83        46.79 o
  -6  11   1        722.59        683.46        58.53 o
  -5  11   1         51.96         46.27        17.81 o
  -4  11   1          6.02          4.76         7.92 o
  -3  11   1        109.16        116.24        17.18 o
  -2  11   1        476.03        467.81        31.10 o
  -1  11   1        199.80        206.80        18.60 o
   0  11   1        238.47        215.04        32.38 o
   1  11   1         78.31         79.69        27.66 o
   2  11   1       1088.61        959.72        59.53 o
   3  11   1        496.77        473.25        52.53 o
   4  11   1          3.04          6.85        12.51 o
   5  11   1        406.47        370.40        44.02 o
  -4  12   1        195.24        223.09        21.95 o
  -3  12   1        265.72        240.85        19.50 o
  -2  12   1        208.44        197.48        16.13 o
  -1  12   1        376.28        339.15        30.19 o
   0  12   1        821.17        838.46        49.30 o
   1  12   1        195.62        187.59        21.84 o
   2  12   1        503.70        476.10        47.66 o
   3  12   1        148.27        142.98        23.56 o
  -1  13   1        282.57        272.34        27.76 o
  -1 -11   2        880.20        898.92        54.01 o
   0 -11   2          0.01          2.50         8.39 o
   1 -11   2       2166.04       2218.59       112.03 o
   2 -11   2        131.82        125.10        18.44 o
   3 -11   2       1578.82       1487.50        84.05 o
   4 -11   2         76.48         78.01        21.43 o
  -3 -10   2       2449.78       2444.49       174.99 o
  -2 -10   2         38.12         45.48        20.13 o
  -1 -10   2       1299.90       1270.06        63.07 o
   0 -10   2        141.43        163.63        20.31 o
   1 -10   2        936.44        928.62        51.54 o
   2 -10   2       2984.14       2600.49       281.59 o
   3 -10   2         22.34         19.30        14.86 o
   4 -10   2       2109.86       2054.56        68.77 o
   5 -10   2         25.85         26.16        15.71 o
   6 -10   2        683.59        733.08        45.22 o
  -5  -9   2       1289.58       1518.85       227.60 o
  -4  -9   2        388.92        389.09        33.32 o
  -3  -9   2       1261.06       1293.04        69.25 o
  -2  -9   2         22.23         16.80        15.51 o
  -1  -9   2        884.13        866.13        42.28 o
   0  -9   2       1484.91       1447.76        57.95 o
   1  -9   2        129.44        136.64        19.04 o
   2  -9   2       1432.00       1628.86        40.14 o
   3  -9   2         21.07         22.12        12.78 o
   4  -9   2       2242.02       2258.77        57.66 o
   5  -9   2        526.28        521.41        40.66 o
   6  -9   2       1425.70       1442.84        69.79 o
   7  -9   2        366.55        388.75        37.31 o
  -6  -8   2        179.68        172.82        26.76 o
  -5  -8   2       1415.82       1740.76       332.85 o
  -4  -8   2       1081.62       1023.00        57.72 o
  -3  -8   2         38.35         39.35        18.69 o
  -2  -8   2        980.98        985.73        50.93 o
  -1  -8   2         44.18         41.92        14.70 o
   0  -8   2       2392.13       2554.93        84.62 o
   1  -8   2       1084.37       1018.38        26.09 o
   2  -8   2       1046.17       1057.50        33.53 o
   3  -8   2        419.61        426.47        24.16 o
   4  -8   2         68.69         72.17        12.09 o
   5  -8   2        900.92        911.01        36.88 o
   6  -8   2         46.12         42.08        16.45 o
   7  -8   2        720.01        716.43        41.38 o
   8  -8   2        125.17        144.41        21.21 o
  -7  -7   2        182.05        172.60        23.25 o
  -6  -7   2        432.64        479.44        36.04 o
  -5  -7   2        186.81        187.20        38.78 o
  -4  -7   2       3788.95       4086.33       149.54 o
  -3  -7   2        616.79        555.92        45.84 o
  -2  -7   2        437.07        464.53        30.45 o
  -1  -7   2         74.63         78.53        13.24 o
   0  -7   2       1604.84       1585.18        39.95 o
   1  -7   2        828.72        853.59        26.18 o
   2  -7   2        916.34        921.98        28.82 o
   3  -7   2       1974.74       1887.74        46.24 o
   4  -7   2        390.55        366.45        19.68 o
   5  -7   2       1843.04       1731.33        44.51 o
   6  -7   2        667.91        643.01        49.75 o
   7  -7   2       2298.24       2366.79        79.36 o
   8  -7   2       1659.38       1733.28        79.30 o
   9  -7   2        121.49        113.30        18.33 o
  -7  -6   2         11.45         14.53        11.72 o
  -6  -6   2       2475.44       2470.45       107.52 o
  -5  -6   2        201.18        265.22        40.47 o
  -4  -6   2        154.08        153.36        22.39 o
  -3  -6   2        545.50        527.74        53.06 o
  -2  -6   2       2455.16       2393.58        62.57 o
  -1  -6   2       3914.69       3754.63        74.39 o
   0  -6   2         37.21         36.98         6.34 o
   1  -6   2       4232.91       4283.34        55.47 o
   2  -6   2         13.30         22.38         9.56 o
   3  -6   2        146.27        139.95        12.05 o
   4  -6   2        262.17        273.70        13.49 o
   5  -6   2       3587.27       3583.33       133.00 o
   6  -6   2       3881.98       4205.00       159.17 o
   7  -6   2         27.47         22.93        13.83 o
   8  -6   2        909.85        940.64        45.86 o
   9  -6   2        346.23        338.74        33.22 o
  10  -6   2        895.02        959.79        62.19 o
  -8  -5   2       1467.14       1564.39       122.15 o
  -7  -5   2         63.44         65.52        13.76 o
  -6  -5   2        419.54        397.06        31.43 o
  -5  -5   2        439.48        438.33        46.46 o
  -4  -5   2       1399.15       1685.18       232.13 o
  -3  -5   2       1624.17       1624.02        42.79 o
  -2  -5   2        621.17        610.80        28.84 o
  -1  -5   2       4162.80       4340.59        51.50 o
   0  -5   2        275.73        289.12        11.94 o
   1  -5   2       3016.42       3103.49        51.54 o
   2  -5   2       2196.62       2135.76        39.89 o
   3  -5   2        103.77         85.88        14.91 o
   4  -5   2       1591.16       1588.97        29.19 o
   5  -5   2        561.09        565.51        15.49 o
   6  -5   2       6550.58       6907.53       162.47 o
   7  -5   2        983.68        978.54        43.78 o
   8  -5   2       1768.04       1744.86        61.25 o
   9  -5   2         32.87         30.24        16.97 o
  10  -5   2          3.63          4.56         8.19 o
  -9  -4   2         81.73         59.28        20.46 o
  -8  -4   2         13.10          8.84        15.66 o
  -7  -4   2        693.91        690.14        44.69 o
  -6  -4   2          0.71          1.92         5.69 o
  -5  -4   2       2888.51       3039.46        87.64 o
  -4  -4   2         22.56         24.93         3.32 o
  -3  -4   2       4699.79       5245.09       205.82 o
  -2  -4   2         15.40         28.82         9.82 o
  -1  -4   2       6207.58       6224.61       113.95 o
   0  -4   2      11369.08      11850.05       122.86 o
   1  -4   2        511.63        492.70        14.24 o
   2  -4   2       6403.34       6546.58        71.54 o
   3  -4   2       2345.86       2470.30        37.60 o
   4  -4   2       2114.81       1910.57        68.69 o
   5  -4   2         49.72         43.87         2.93 o
   6  -4   2       4907.10       4920.89        95.06 o
   7  -4   2       1154.58       1163.93        44.67 o
   8  -4   2         61.21         60.36        13.45 o
   9  -4   2       2376.13       2411.39        83.23 o
  10  -4   2        103.49        103.69        18.01 o
  -9  -3   2        510.51        545.94        54.78 o
  -8  -3   2         19.45         28.03        19.41 o
  -7  -3   2       1482.44       1549.56        35.19 o
  -6  -3   2         70.83         68.69         9.96 o
  -5  -3   2       9536.58       9236.81       100.13 o
  -4  -3   2          2.48          0.86         3.11 o
  -3  -3   2       1572.81       1323.69        58.34 o
  -2  -3   2       2126.87       2132.34        52.02 o
  -1  -3   2        257.75        245.35         7.95 o
   0  -3   2      11255.36      11077.46       172.18 o
   1  -3   2       2942.46       3081.64        63.01 o
   2  -3   2         13.49         18.61         6.50 o
   3  -3   2        931.00       1136.36        38.27 o
   4  -3   2       1612.72       1656.74        24.64 o
   5  -3   2       3861.55       3847.71        80.01 o
   6  -3   2       1066.89       1012.44        46.98 o
   7  -3   2       3773.83       3893.06        98.33 o
   8  -3   2        547.65        582.11        37.99 o
   9  -3   2       2670.86       2740.13       121.85 o
  10  -3   2         66.30         75.54        18.75 o
  11  -3   2        970.61        952.05        99.15 o
  -9  -2   2       2600.25       2516.81       142.76 o
  -8  -2   2         12.29         10.65         8.89 o
  -7  -2   2       1654.42       1594.83        41.55 o
  -6  -2   2        500.51        477.01        22.87 o
  -5  -2   2       5258.45       5593.18        96.84 o
  -4  -2   2       3351.40       3514.32       145.58 o
  -3  -2   2          0.50          1.95         3.98 o
  -2  -2   2         51.44         23.27         3.86 o
  -1  -2   2         87.11        102.60         9.10 o
   0  -2   2       1941.19       1979.48        38.31 o
   1  -2   2       2664.84       2619.12        89.85 o
   2  -2   2        610.46        686.63        15.58 o
   3  -2   2         53.80         54.10         4.67 o
   4  -2   2        910.41        967.74        30.07 o
   5  -2   2       8061.82       8163.62        97.59 o
   6  -2   2       1106.24       1144.41        36.34 o
   7  -2   2       3380.35       3452.50        70.96 o
   8  -2   2        252.42        279.63        22.95 o
   9  -2   2        297.61        333.85        37.70 o
  10  -2   2       1130.74       1072.15        44.23 o
  11  -2   2        101.89        100.42        57.25 o
 -10  -1   2          4.79         -0.90         9.67 o
  -9  -1   2        916.21        941.03        45.05 o
  -8  -1   2        808.97        772.14        43.27 o
  -7  -1   2        125.58        122.77        11.40 o
  -6  -1   2       5324.02       5524.65       111.10 o
  -5  -1   2          0.12          4.20         6.06 o
  -4  -1   2       6250.43       6334.71        85.73 o
  -3  -1   2       4335.26       4720.98        77.93 o
  -2  -1   2        376.15        338.86         9.69 o
  -1  -1   2      19277.76      19288.13       358.75 o
   0  -1   2       2322.05       1990.62        35.90 o
   1  -1   2       3365.98       3449.69        49.73 o
   2  -1   2        193.85        221.10        14.09 o
   3  -1   2        199.31        180.43         3.58 o
   4  -1   2        812.13        842.62        24.88 o
   5  -1   2       4628.66       4494.18        73.52 o
   6  -1   2        599.19        653.21        11.05 o
   7  -1   2        352.78        330.21         7.57 o
   8  -1   2        586.59        585.37        33.49 o
   9  -1   2          0.74          2.29         8.44 o
  10  -1   2       1748.97       1711.72        97.57 o
  11  -1   2          0.44          2.17        12.81 o
 -10   0   2         99.54        109.04        24.96 o
  -9   0   2        186.57        179.40        20.04 o
  -8   0   2        480.31        513.31        38.93 o
  -7   0   2        160.02        151.28        10.48 o
  -6   0   2       6362.45       6519.79        78.72 o
  -5   0   2        141.88        160.36        10.06 o
  -4   0   2       6957.51       6748.83        90.86 o
  -3   0   2       1522.37       1592.27        23.71 o
  -2   0   2         25.76         21.23         2.53 o
  -1   0   2       9711.48       9415.15        66.79 o
   0   0   2        405.64        311.75         8.03 o
   1   0   2      15783.47      14873.37       252.18 o
   2   0   2       2392.62       2238.39        33.32 o
   3   0   2       3571.85       3566.03        69.10 o
   4   0   2       1694.86       1667.78        35.99 o
   5   0   2       1969.78       1928.71        25.66 o
   6   0   2       6325.34       6396.85        90.00 o
   7   0   2          1.57          4.59         4.64 o
   8   0   2       2472.09       2466.54        37.61 o
   9   0   2         16.14         12.20         9.48 o
  10   0   2       1191.42       1169.41        64.15 o
  11   0   2        963.00       1031.03        72.92 o
 -10   1   2        980.18        931.74        95.47 o
  -9   1   2        478.93        483.73        32.35 o
  -8   1   2         41.05         42.71        18.48 o
  -7   1   2       1225.69       1204.00        27.98 o
  -6   1   2       2413.32       2492.30        69.47 o
  -5   1   2       2368.51       2173.39       113.64 o
  -4   1   2        505.74        504.10        10.22 o
  -3   1   2       9855.07       9785.08        75.18 o
  -2   1   2       1674.20       1609.27        40.54 o
  -1   1   2        778.61        858.77        18.98 o
   0   1   2       2746.30       2461.05        22.18 o
   1   1   2       3905.26       4090.92        77.01 o
   2   1   2      20370.35      21482.71       424.26 o
   3   1   2      29071.55      30015.86       292.42 o
   4   1   2       3754.00       3619.65        42.30 o
   5   1   2        742.58        718.32        20.97 o
   6   1   2       2000.84       1919.95        36.73 o
   7   1   2          1.59          1.95         4.54 o
   8   1   2       1124.75       1095.39        27.24 o
   9   1   2        803.96        896.11        42.58 o
  10   1   2        239.17        316.37       233.55 o
  11   1   2       1939.30       1909.79       103.34 o
 -10   2   2          5.97         11.17        16.94 o
  -9   2   2        204.85        191.25        28.70 o
  -8   2   2        645.82        601.99        40.69 o
  -6   2   2        625.71        634.52        38.22 o
  -5   2   2      11044.08      10823.60       159.67 o
  -4   2   2       3290.76       3774.14        43.54 o
  -3   2   2       3803.16       3789.62        40.15 o
  -2   2   2        512.75        539.54        17.52 o
  -1   2   2        277.80        227.03         8.45 o
   0   2   2      10503.70      10407.83       330.23 o
   1   2   2       1295.72       1102.89        19.65 o
   2   2   2       2509.08       2750.23        41.68 o
   3   2   2       2598.53       2562.27        32.80 o
   4   2   2       7017.86       6774.64        72.11 o
   5   2   2       6163.88       6570.78        73.20 o
   6   2   2         20.05         30.90        14.34 o
   7   2   2       1486.89       1503.69        36.68 o
   8   2   2        199.42        342.10       148.94 o
   9   2   2       3591.10       3706.52        65.71 o
  10   2   2          9.86          8.33         7.82 o
  11   2   2       1374.00       1398.02        81.16 o
 -10   3   2        591.94        507.35        49.39 o
  -9   3   2       2073.24       1892.33       128.52 o
  -8   3   2          5.68          8.70         6.41 o
  -7   3   2       4025.80       3893.67       167.94 o
  -6   3   2         73.98         80.32         7.18 o
  -5   3   2       3145.79       3161.35        40.70 o
  -4   3   2        508.43        438.81        13.35 o
  -3   3   2        195.65        265.36        10.35 o
  -1   3   2       1819.49       1774.19        29.06 o
   0   3   2       4221.99       4056.15        42.61 o
   1   3   2          7.45          5.51         4.21 o
   2   3   2       4104.44       3811.04        40.77 o
   3   3   2       1340.70       1242.28        20.85 o
   4   3   2       1024.81       1112.76        22.00 o
   5   3   2        671.51        671.82        17.67 o
   6   3   2          6.68          2.21         3.62 o
   7   3   2       2331.66       2306.32        59.77 o
   8   3   2        972.05        979.49        56.09 o
   9   3   2        615.91        594.38        38.79 o
  10   3   2       1325.56       1285.84        48.36 o
  11   3   2        162.37        154.45        24.73 o
 -10   4   2        216.15        200.62        39.94 o
  -9   4   2        704.22        653.63        51.03 o
  -8   4   2        528.88        520.02        38.88 o
  -7   4   2       2481.02       2565.84       329.36 o
  -6   4   2        927.86        988.92        26.63 o
  -5   4   2        714.60        803.80        25.96 o
  -4   4   2      11537.20      12229.83       160.53 o
  -3   4   2        759.79        762.91        17.26 o
  -2   4   2       3056.14       2897.51        36.99 o
  -1   4   2       1864.29       1908.64        28.21 o
   0   4   2       3494.91       3764.68        43.24 o
   1   4   2         57.32         80.57         7.17 o
   2   4   2       2698.35       2789.75        34.76 o
   3   4   2       2246.50       2092.05        31.06 o
   4   4   2       1828.17       1927.88        31.94 o
   5   4   2       4223.11       4317.90        67.75 o
   6   4   2        651.40        636.73        19.87 o
   7   4   2        100.56        102.19        10.16 o
   8   4   2        752.79        717.04        24.65 o
   9   4   2        814.34        922.77       235.46 o
  10   4   2        706.50        704.02        29.71 o
 -10   5   2        339.48        324.34        43.32 o
  -9   5   2        772.84        778.48        67.30 o
  -8   5   2        419.54        373.95        46.16 o
  -7   5   2         89.32        100.52        21.06 o
  -6   5   2       3926.61       4232.35       104.59 o
  -5   5   2         49.34         54.72         6.69 o
  -4   5   2        393.94        359.79        13.64 o
  -3   5   2        734.06        693.00        17.74 o
  -2   5   2         55.51         43.47         7.20 o
  -1   5   2       9291.56       9545.20        87.07 o
   0   5   2          7.37         11.97         4.50 o
   1   5   2      10282.78      10481.57        93.51 o
   2   5   2       2628.59       3135.30        40.87 o
   3   5   2       3759.89       3485.45        46.69 o
   4   5   2       3902.93       4108.52        62.92 o
   5   5   2       2381.76       2427.21        38.56 o
   6   5   2        177.32        182.27        14.33 o
   7   5   2         92.96        111.25        11.90 o
   8   5   2       1156.59       1195.01        34.62 o
   9   5   2        128.05        136.60        16.50 o
  10   5   2       1067.74       1006.78        51.01 o
  -9   6   2          0.35          5.17         8.69 o
  -8   6   2        821.82        752.18        86.11 o
  -7   6   2         45.21         48.98         7.94 o
  -6   6   2        914.80        954.58        55.41 o
  -5   6   2          6.27         10.72         5.73 o
  -4   6   2          6.43         11.16         5.13 o
  -3   6   2       5392.74       5343.02        79.11 o
  -2   6   2        255.50        235.97        12.23 o
  -1   6   2      18235.91      18014.03       196.19 o
   0   6   2        521.23        537.47        16.66 o
   1   6   2       2684.10       2598.28        61.15 o
   2   6   2       5888.40       5914.08       139.34 o
   3   6   2       4518.79       4590.12        68.44 o
   4   6   2       1085.04       1068.29        22.12 o
   5   6   2        163.14        183.56        10.53 o
   6   6   2       1446.50       1427.95        31.64 o
   7   6   2          4.54          5.82         9.23 o
   8   6   2       1620.88       1630.86        65.46 o
   9   6   2        529.98        528.83        36.27 o
  -9   7   2          2.38          0.37         5.70 o
  -8   7   2       1528.72       1386.33        98.02 o
  -7   7   2        304.56        332.29        23.95 o
  -6   7   2         79.08         61.50        13.47 o
  -5   7   2        625.68        640.84        23.92 o
  -4   7   2        395.83        393.72        17.24 o
  -3   7   2       9062.77       9268.62        76.29 o
  -2   7   2        306.12        306.43        15.44 o
  -1   7   2       5424.36       5658.29        83.94 o
   0   7   2       1451.79       1391.27        27.64 o
   1   7   2          4.97          7.00         5.64 o
   2   7   2       1006.91        926.84        28.06 o
   3   7   2         26.02         34.15         5.87 o
   4   7   2       3304.49       3390.84        66.63 o
   5   7   2       1028.59       1045.04        27.46 o
   6   7   2       1446.09       1434.77        52.28 o
   7   7   2        940.23        938.40        47.08 o
   8   7   2        982.84        949.90        44.25 o
   9   7   2       2026.85       1960.25        80.49 o
  -8   8   2        191.26        185.18        60.33 o
  -7   8   2       2963.28       2876.54       118.64 o
  -6   8   2          0.27          3.00         3.90 o
  -5   8   2         45.21         50.22         9.18 o
  -4   8   2         31.18         37.55         7.24 o
  -3   8   2        748.92        817.22        29.08 o
  -2   8   2       6827.79       7020.79        81.02 o
  -1   8   2        136.69        138.41        12.00 o
   0   8   2       3726.68       3862.54        54.29 o
   1   8   2          0.46          3.04         4.64 o
   2   8   2       1456.34       1456.48        38.28 o
   3   8   2        427.34        410.98        20.56 o
   4   8   2        731.01        720.23        33.79 o
   5   8   2        171.17        186.18        20.10 o
   6   8   2       1117.56       1096.18        56.78 o
   7   8   2       2291.32       2335.80       107.21 o
   8   8   2        355.47        362.37        33.22 o
  -8   9   2         24.44         22.41        30.50 o
  -7   9   2       2070.33       2066.66        88.25 o
  -6   9   2          4.24          6.96        11.10 o
  -5   9   2       1481.28       1468.55        47.96 o
  -4   9   2       1992.25       2121.07        55.91 o
  -3   9   2         35.43         34.36         7.86 o
  -2   9   2       6135.83       6481.66        72.47 o
  -1   9   2          5.05          8.89         6.39 o
   0   9   2        875.21        864.83        28.60 o
   1   9   2        215.98        200.31        14.97 o
   2   9   2          2.51          2.85         8.82 o
   3   9   2       2403.19       2398.86        75.45 o
   4   9   2        408.51        387.27        37.02 o
   5   9   2       1850.12       1794.53        65.92 o
   6   9   2        440.83        411.74        38.16 o
   7   9   2       1188.42       1164.92        64.25 o
   8   9   2        743.51        771.45        45.17 o
  -7  10   2         80.21         77.39        19.37 o
  -6  10   2       1119.43       1090.90        61.54 o
  -5  10   2        446.19        426.56        28.15 o
  -4  10   2        617.36        880.11       318.99 o
  -3  10   2        166.89        190.43        25.56 o
  -2  10   2       1359.05       1387.10        42.31 o
  -1  10   2        757.65        776.57        32.16 o
   0  10   2        410.87        386.38        20.53 o
   1  10   2       1951.01       1861.91        60.09 o
   2  10   2         53.36         64.43        19.26 o
   3  10   2       1485.20       1442.24        52.29 o
   4  10   2          2.34          5.24        18.25 o
   5  10   2        919.73        969.11        48.46 o
   6  10   2         41.21         30.30        18.35 o
   7  10   2         62.32         67.58        15.01 o
  -6  11   2        611.58        615.56        38.84 o
  -5  11   2         38.49         33.15        15.81 o
  -4  11   2       2031.39       2158.16        73.07 o
  -3  11   2        396.41        396.38        27.41 o
  -2  11   2         92.25         91.83        16.10 o
  -1  11   2       4194.11       4202.90       116.12 o
   0  11   2        143.74        214.08        47.49 o
   1  11   2        908.88        987.55        46.37 o
   2  11   2         60.04         83.82        19.02 o
   3  11   2        787.39        847.95        49.23 o
   4  11   2       1103.88       1116.56        56.14 o
   5  11   2        129.49        151.07        22.28 o
   6  11   2        764.06        798.21        51.40 o
  -5  12   2        169.60        148.53        20.29 o
  -4  12   2         34.38         37.18        15.85 o
  -3  12   2       1614.17       1640.24        61.27 o
  -2  12   2         20.89         25.48        11.33 o
  -1  12   2       1647.73       1624.32        70.82 o
   0  12   2        119.52        136.85        26.16 o
   1  12   2        420.39        434.07        31.65 o
   2  12   2       1292.17       1288.60        71.18 o
   3  12   2        252.98        252.18        27.28 o
   4  12   2       2148.23       2126.98        93.58 o
  -2  13   2        305.85        361.16        38.35 o
  -1  13   2          1.92          5.29         7.08 o
   0  13   2        771.58        758.32        44.22 o
   1  13   2        162.48        165.15        22.16 o
   2  13   2       1125.96       1076.61        57.12 o
   1 -11   3         35.51         39.81        21.80 o
   2 -11   3        303.82        346.36        49.57 o
  -2 -10   3        373.66        512.91        92.55 o
  -1 -10   3          5.05         10.57        11.41 o
   0 -10   3       1700.22       1753.32        93.56 o
   1 -10   3        406.42        395.26        32.70 o
   2 -10   3       1005.82       1009.83        54.03 o
   3 -10   3        599.71        613.90        42.76 o
   4 -10   3         62.56         84.67        14.77 o
   5 -10   3         29.49         33.82        21.81 o
   6 -10   3         79.15         90.99        18.80 o
  -4  -9   3          3.35         10.74        13.65 o
  -3  -9   3        685.83        683.09       113.01 o
  -2  -9   3        163.23        221.97        59.54 o
  -1  -9   3       1232.84       1295.21        93.56 o
   0  -9   3       1462.16       1502.55        71.27 o
   1  -9   3        306.33        302.04        24.70 o
   2  -9   3          1.27          1.88         4.69 o
   3  -9   3         66.45         59.29        13.19 o
   4  -9   3         77.17        105.29        16.57 o
   5  -9   3        300.18        290.74        25.96 o
   6  -9   3        337.23        353.36        31.57 o
   7  -9   3         28.24         21.05        17.29 o
  -5  -8   3        314.51        324.19        37.07 o
  -4  -8   3          7.60         12.09        16.00 o
  -3  -8   3        679.02        792.47       107.09 o
  -2  -8   3          4.11          6.44        11.17 o
  -1  -8   3        666.06        660.28        50.31 o
   0  -8   3        148.94        136.85        20.40 o
   1  -8   3         81.86         80.12        10.33 o
   2  -8   3        339.45        354.77        22.17 o
   3  -8   3        265.53        262.70        19.34 o
   4  -8   3        414.98        383.97        21.90 o
   5  -8   3        215.25        237.48        23.39 o
   6  -8   3        198.20        188.50        21.94 o
   7  -8   3         64.31         65.66        24.68 o
   8  -8   3        151.13        147.03        27.32 o
  -6  -7   3        360.37        352.59        38.12 o
  -5  -7   3        208.35        228.98        24.91 o
  -4  -7   3         55.94         63.88        16.00 o
  -3  -7   3        125.96        137.93        22.87 o
  -2  -7   3       1239.40       1401.56       232.92 o
  -1  -7   3        160.64        169.91        19.60 o
   0  -7   3       1802.09       1853.23        52.10 o
   1  -7   3       1453.27       1439.56        30.32 o
   2  -7   3        178.36        161.33        22.77 o
   3  -7   3        280.71        276.84        18.31 o
   4  -7   3         10.33         11.27         8.14 o
   5  -7   3         73.37         58.27        19.36 o
   6  -7   3        515.18        511.64        43.94 o
   7  -7   3        793.30        840.51        48.07 o
   8  -7   3        516.76        523.12        40.19 o
   9  -7   3          1.89         15.21        24.58 o
  -7  -6   3        100.63        115.41        29.98 o
  -6  -6   3          1.92          7.80        12.70 o
  -5  -6   3        172.53        167.29        19.89 o
  -4  -6   3        390.26        391.45        31.82 o
  -3  -6   3        235.30        281.13        46.80 o
  -2  -6   3       2496.15       3002.78       701.75 o
  -1  -6   3       1784.94       1801.81        74.73 o
   0  -6   3        865.23        895.23        21.01 o
   1  -6   3         94.78         95.56        10.00 o
   2  -6   3        167.52        149.18        10.91 o
   3  -6   3         80.92         86.12         9.35 o
   4  -6   3       1292.99       1287.39        52.62 o
   5  -6   3       4043.46       4193.27        58.37 o
   6  -6   3       1044.37       1038.52        49.10 o
   7  -6   3        646.90        676.19        47.27 o
   8  -6   3        258.11        284.85        26.35 o
   9  -6   3        114.12        124.28        21.79 o
  10  -6   3        196.99        170.87        26.38 o
  -7  -5   3        452.29        442.97        55.01 o
  -6  -5   3         87.47        106.76        17.34 o
  -5  -5   3        363.50        360.27        24.54 o
  -4  -5   3        582.57        536.08        31.76 o
  -3  -5   3        295.76        305.41        26.11 o
  -2  -5   3        170.26        210.14        47.59 o
  -1  -5   3         15.23         18.19         3.47 o
   0  -5   3       1806.24       1968.38        68.00 o
   1  -5   3       1021.78       1109.98        29.93 o
   2  -5   3        894.24        876.52        30.02 o
   3  -5   3       1431.40       1375.19        42.03 o
   4  -5   3       1249.17       1254.46        29.08 o
   5  -5   3          4.45          6.51         4.17 o
   6  -5   3          0.65          4.27        10.46 o
   7  -5   3         17.93         21.68        11.79 o
   8  -5   3        146.17        145.31        21.88 o
   9  -5   3         64.38         68.82        19.60 o
  10  -5   3        259.03        255.64        26.53 o
  -8  -4   3        754.23        733.67        62.58 o
  -7  -4   3         18.55         30.80        21.13 o
  -6  -4   3        129.19        159.09        21.44 o
  -5  -4   3        129.43        136.38        16.87 o
  -4  -4   3          1.16          3.32         2.77 o
  -3  -4   3         96.53         93.54         8.37 o
  -2  -4   3       1010.62       1018.05        20.85 o
  -1  -4   3       2673.74       2493.45        95.55 o
   0  -4   3       2056.43       2088.06        44.23 o
   1  -4   3        682.56        804.32       102.29 o
   2  -4   3       2235.28       2414.05        58.14 o
   3  -4   3        789.74        750.93        19.71 o
   4  -4   3        134.08        124.01         9.23 o
   5  -4   3        909.10        782.47        21.85 o
   6  -4   3       1465.52       1460.08        51.69 o
   7  -4   3        106.64        115.76        17.47 o
   8  -4   3         36.44         57.80        16.83 o
   9  -4   3        258.95        258.28        24.35 o
  10  -4   3          7.06          9.72        10.53 o
  -8  -3   3         91.73         76.74        25.40 o
  -7  -3   3        255.08        247.00        38.22 o
  -6  -3   3        138.93        116.34        15.46 o
  -5  -3   3        383.34        383.71        19.07 o
  -4  -3   3         75.69         68.08         8.17 o
  -3  -3   3       2385.18       2424.67        34.19 o
  -1  -3   3         40.76         32.30         5.19 o
   0  -3   3        958.64       1046.03        21.75 o
   1  -3   3       3883.44       4470.50        53.34 o
   2  -3   3       2760.56       2904.06        40.80 o
   3  -3   3       1213.55       1264.92        25.09 o
   4  -3   3        215.39        190.83        11.59 o
   5  -3   3       2905.19       2964.66        71.11 o
   6  -3   3       1681.49       1795.20        48.96 o
   7  -3   3        217.45        224.55        21.81 o
   8  -3   3        123.55        111.49        19.96 o
   9  -3   3         20.71         13.53        10.38 o
  10  -3   3       1255.14       1311.68        64.35 o
  11  -3   3        282.61        306.66        37.15 o
  -9  -2   3          0.30          2.85        17.46 o
  -8  -2   3          9.60         12.07        14.31 o
  -7  -2   3        972.25        929.75        47.21 o
  -6  -2   3          5.31          8.57         4.84 o
  -5  -2   3       1387.15       1551.37        94.58 o
  -4  -2   3       2207.82       2455.06        36.23 o
  -3  -2   3         21.61         30.36         4.86 o
  -2  -2   3        666.12        745.83        16.44 o
  -1  -2   3        260.74        228.71        10.08 o
   0  -2   3          2.34          7.19         4.18 o
   1  -2   3        756.29        765.30        18.03 o
   2  -2   3       4997.32       5279.29       145.38 o
   3  -2   3       1268.89       1340.63        24.01 o
   4  -2   3         49.18         48.48         3.11 o
   5  -2   3        338.22        302.33        18.74 o
   6  -2   3       1250.82       1219.59        39.35 o
   7  -2   3        605.08        587.58        36.27 o
   8  -2   3       1483.15       1466.70        53.70 o
   9  -2   3         69.11         76.48        19.55 o
  10  -2   3         98.53        123.75        19.48 o
  11  -2   3        375.45        354.62        39.99 o
  -9  -1   3        701.90        702.64        66.77 o
  -8  -1   3       1127.77       1196.68        65.36 o
  -7  -1   3        979.81        992.02        43.02 o
  -6  -1   3        651.76        641.55        27.84 o
  -5  -1   3       1031.29       1110.94        22.77 o
  -4  -1   3        288.15        326.27        11.75 o
  -3  -1   3       2001.24       2122.34        36.34 o
  -2  -1   3       4534.92       5172.78        56.40 o
  -1  -1   3        311.86        377.64        11.85 o
   0  -1   3       1973.96       1860.03        26.28 o
   1  -1   3        162.93        136.11         9.27 o
   2  -1   3       1935.65       2009.68        28.34 o
   3  -1   3        999.94        884.14        14.07 o
   4  -1   3       4791.97       4675.27        52.21 o
   5  -1   3       2777.77       2971.94        65.86 o
   6  -1   3       4643.24       4819.73       137.67 o
   7  -1   3        924.73        915.74        37.77 o
   8  -1   3        403.63        451.23        30.13 o
   9  -1   3        285.64        299.07        30.06 o
  10  -1   3         82.76         81.44        15.07 o
  11  -1   3        124.19        116.78        18.63 o
  -9   0   3       1044.51       1065.16        52.96 o
  -8   0   3        400.03        379.47        32.60 o
  -7   0   3         71.68         72.64        19.02 o
  -6   0   3         19.93         22.40         3.47 o
  -5   0   3       1627.77       1593.11        40.50 o
  -4   0   3       1237.76       1192.77        22.00 o
  -3   0   3        893.42        865.88        15.66 o
  -2   0   3         22.76         21.84         3.09 o
  -1   0   3       3219.39       3350.83        31.35 o
   0   0   3         55.75         35.71         5.65 o
   1   0   3        875.67        783.65        16.19 o
   2   0   3       4072.17       4182.86        44.14 o
   3   0   3        197.20        179.77         6.89 o
   4   0   3       3903.07       3825.90        85.12 o
   5   0   3        519.41        490.74        11.33 o
   6   0   3        941.38        898.37        36.73 o
   7   0   3        171.52        160.34         9.40 o
   8   0   3          2.15          2.81         3.56 o
   9   0   3         92.08         69.96        37.67 o
  10   0   3        612.38        630.91        46.88 o
  11   0   3         72.93         77.63        16.06 o
  -9   1   3         42.76         40.65        29.26 o
  -8   1   3        625.15        558.31        82.88 o
  -7   1   3         39.49         49.94        41.03 o
  -6   1   3         76.41         85.83        17.48 o
  -5   1   3        445.24        472.92        27.48 o
  -4   1   3         63.39         59.60        11.62 o
  -3   1   3        676.31        731.11        23.11 o
  -2   1   3        787.89        844.51        35.37 o
  -1   1   3         89.20         80.33         4.22 o
   0   1   3        595.18        657.16        13.79 o
   1   1   3        158.09        152.57         8.71 o
   2   1   3      20122.35      21691.57        85.26 o
   3   1   3       5944.49       5789.14        57.05 o
   4   1   3       4479.64       5158.23       285.23 o
   5   1   3        350.27        385.91        12.52 o
   6   1   3         33.38         47.79        16.28 o
   7   1   3       1204.97       1216.35        29.27 o
   8   1   3        458.23        475.00        21.48 o
   9   1   3        528.10        495.87        36.40 o
  10   1   3        439.93        439.50        34.15 o
  11   1   3         46.23         56.43        45.93 o
  -9   2   3       1373.85       1403.35        64.07 o
  -8   2   3        276.66        266.06        22.72 o
  -7   2   3       1422.28       1748.73       247.34 o
  -6   2   3         84.35         81.88        12.87 o
  -5   2   3        378.35        372.73        22.07 o
  -4   2   3       1871.96       1893.46        45.98 o
  -3   2   3       3224.24       3263.77        56.07 o
  -2   2   3         69.63         55.57         2.80 o
  -1   2   3       4358.90       4111.23        41.65 o
   0   2   3        166.85        152.01         8.40 o
   1   2   3       3409.87       3114.51        35.46 o
   2   2   3      11094.74      12186.18       215.81 o
   3   2   3       1805.39       1812.67        35.20 o
   4   2   3       1141.80       1215.98        23.13 o
   5   2   3        993.29        945.57        28.22 o
   6   2   3         61.88         67.82         9.63 o
   7   2   3        996.86        979.26        29.70 o
   8   2   3        239.45        230.82        17.87 o
   9   2   3         11.90         13.22         6.39 o
  10   2   3         38.52         41.00        23.38 o
  11   2   3        912.75        894.30        48.31 o
  -9   3   3        284.00        246.93        37.10 o
  -8   3   3        360.29        351.28        24.99 o
  -7   3   3        379.82        368.83        25.67 o
  -6   3   3        756.23        836.86        37.73 o
  -5   3   3        763.97        749.19        21.86 o
  -4   3   3       1895.80       1870.22        25.92 o
  -3   3   3      14066.57      14814.26       256.22 o
  -2   3   3        123.42        103.75         5.24 o
  -1   3   3       3103.03       3136.32       183.34 o
   0   3   3       3764.94       3759.38        49.86 o
   1   3   3       1359.81       1489.42        23.90 o
   2   3   3       1537.90       1489.81        28.31 o
   3   3   3         92.83         63.26         8.16 o
   4   3   3        288.83        368.34        33.86 o
   5   3   3        553.79        622.25        61.26 o
   6   3   3         44.02         54.74        11.31 o
   7   3   3        594.16        549.93        24.68 o
   8   3   3        579.12        649.76        88.61 o
   9   3   3        986.05       1100.25        74.60 o
  10   3   3       1263.22       1178.59        56.38 o
  11   3   3        189.59        185.18        40.99 o
  -9   4   3         91.07         86.03        24.58 o
  -8   4   3        714.00        777.60        84.91 o
  -7   4   3       1741.44       1683.03        55.40 o
  -6   4   3       2453.53       2494.74        70.13 o
  -5   4   3          1.91          5.30         3.98 o
  -4   4   3          7.78         16.85         5.72 o
  -3   4   3        177.75        210.31        10.26 o
  -2   4   3       1664.08       1787.28        28.74 o
  -1   4   3       2313.91       2604.23        53.21 o
   0   4   3          3.54          5.58         4.83 o
   1   4   3       5443.75       5339.80        95.67 o
   2   4   3         34.86         26.39         5.40 o
   3   4   3        216.59        207.76        11.82 o
   4   4   3          3.74          9.06         5.26 o
   5   4   3        140.98        145.93        10.89 o
   6   4   3         11.19         18.51         7.53 o
   7   4   3        795.04        747.84        31.08 o
   8   4   3       1376.80       1376.47        42.06 o
   9   4   3         71.51         77.27        10.32 o
  10   4   3         97.26        111.74        20.76 o
  11   4   3        145.87        118.75        18.10 o
  -9   5   3       1611.89       1462.17       117.06 o
  -8   5   3        378.60        525.41        67.30 o
  -7   5   3         13.52          6.69         7.88 o
  -6   5   3        118.33        129.22        10.55 o
  -5   5   3       1254.00       1200.64        25.96 o
  -4   5   3        353.23        378.65        17.53 o
  -3   5   3        298.50        283.02        12.64 o
  -2   5   3       1604.58       1487.81        28.67 o
  -1   5   3       3878.89       4286.85        53.21 o
   0   5   3          3.17         21.83         5.77 o
   1   5   3        135.42        177.29        10.13 o
   2   5   3       2639.70       2796.76        40.12 o
   3   5   3        154.33        131.85         8.68 o
   4   5   3       2122.50       2121.33        39.32 o
   5   5   3       1073.37       1066.30        27.41 o
   6   5   3         73.51         59.71         8.52 o
   7   5   3        726.39        729.14        24.82 o
   8   5   3         21.12         33.93         9.87 o
   9   5   3        125.54        118.57        12.43 o
  10   5   3          1.24          5.17        10.12 o
  -9   6   3        532.18        453.54        64.52 o
  -8   6   3         16.84         26.15        38.22 o
  -7   6   3        344.25        369.66        30.43 o
  -6   6   3         21.76         35.31        13.40 o
  -5   6   3       1153.39       1144.43        32.00 o
  -4   6   3        249.68        218.07        12.29 o
  -3   6   3        539.87        534.88        17.61 o
  -2   6   3       1666.64       1709.80        36.00 o
  -1   6   3        124.17        125.15        10.04 o
   0   6   3       1024.71       1170.16        79.42 o
   1   6   3         60.19         50.93         8.14 o
   2   6   3       9611.79       9666.75        68.89 o
   3   6   3        330.44        329.23        13.15 o
   4   6   3        239.76        233.74        12.09 o
   5   6   3        581.58        652.08        19.27 o
   6   6   3          4.16          7.23        10.06 o
   7   6   3        107.03         89.31        11.69 o
   8   6   3        394.48        408.85        24.66 o
   9   6   3        185.37        201.53        19.39 o
  10   6   3        800.42        812.34        44.48 o
  -9   7   3        166.04        150.18        30.50 o
  -8   7   3        366.65        416.52        56.43 o
  -7   7   3        864.97       1168.33        88.06 o
  -6   7   3         50.93         58.62         9.34 o
  -5   7   3        394.78        386.46        20.84 o
  -4   7   3        313.40        345.54        19.36 o
  -3   7   3         13.48         22.62         6.50 o
  -2   7   3       2279.84       2198.69        38.61 o
  -1   7   3       4104.61       4248.64        68.36 o
   0   7   3       1074.16       1025.75        24.56 o
   1   7   3         49.06         55.74         8.75 o
   2   7   3        381.68        316.99        13.80 o
   3   7   3          1.45          5.66         4.39 o
   4   7   3        226.31        219.09        14.26 o
   5   7   3        165.52        132.08        12.25 o
   6   7   3         80.17         70.48         9.57 o
   7   7   3          6.30         10.07         5.08 o
   8   7   3        591.98        585.83        46.50 o
   9   7   3        141.32        154.23        21.02 o
  -8   8   3        161.08        173.41        58.45 o
  -7   8   3        117.93        350.65        89.33 o
  -6   8   3         58.00         48.48        12.14 o
  -5   8   3        182.46        177.96        13.07 o
  -4   8   3        338.00        383.12        25.40 o
  -3   8   3       4580.93       4700.78        88.92 o
  -2   8   3       4438.18       4520.40        61.88 o
  -1   8   3        266.56        301.67        16.61 o
   0   8   3         33.22         53.79         8.63 o
   1   8   3        599.07        553.59        22.29 o
   2   8   3       1131.68       1182.23        59.25 o
   3   8   3         54.41         46.84         7.07 o
   4   8   3       1033.47        970.41        27.76 o
   5   8   3        241.94        234.46        14.53 o
   6   8   3         65.00         56.88        20.93 o
   7   8   3         80.72         62.64        20.52 o
   8   8   3         16.98         13.95        12.97 o
   9   8   3        200.46        180.82        27.13 o
  -8   9   3        135.42        117.58        71.19 o
  -7   9   3        565.80        820.90        89.48 o
  -6   9   3        818.72        878.25        51.10 o
  -5   9   3          6.24          8.88         7.04 o
  -4   9   3        905.31        939.23        29.48 o
  -3   9   3       1120.82       1070.61        30.54 o
  -2   9   3       1847.12       1944.17        49.21 o
  -1   9   3          1.54          2.82         7.12 o
   0   9   3        242.67        223.98        16.68 o
   1   9   3        293.87        298.18        18.21 o
   2   9   3       1479.93       1418.24        37.60 o
   3   9   3        245.20        257.89        16.83 o
   4   9   3          7.08          8.45         6.85 o
   5   9   3         99.07         97.84        16.88 o
   6   9   3        168.98        174.28        21.64 o
   7   9   3         18.96         29.00        17.17 o
   8   9   3        950.34        927.22        54.95 o
  -7  10   3        186.32        213.51        42.94 o
  -6  10   3        280.54        312.04       270.91 o
  -5  10   3        747.15        778.24        42.09 o
  -4  10   3         12.91         11.93         7.15 o
  -3  10   3         30.32         30.22        15.56 o
  -2  10   3         31.59         29.29         8.84 o
  -1  10   3       3109.38       3110.75        70.35 o
   0  10   3        336.73        345.79        18.93 o
   1  10   3         56.47         69.60        11.21 o
   2  10   3         13.75         16.64         8.88 o
   3  10   3         58.95         65.33        20.06 o
   4  10   3        527.30        492.48        40.55 o
   5  10   3        443.47        471.22        38.79 o
   6  10   3        106.79         91.69        41.57 o
   7  10   3        513.32        517.31        40.27 o
  -6  11   3        209.96        218.29        28.52 o
  -5  11   3        100.35        124.57        80.41 o
  -4  11   3        104.09        113.59        15.57 o
  -3  11   3        535.15        555.57        33.24 o
  -2  11   3          2.03          7.27         8.90 o
  -1  11   3        669.38        638.21        38.01 o
   0  11   3        439.33        398.28        24.98 o
   1  11   3        414.76        399.79        22.54 o
   2  11   3         22.12         18.64        20.27 o
   3  11   3        629.84        619.10        45.12 o
   4  11   3       1281.01       1046.98        65.99 o
   5  11   3         84.21         71.31        23.95 o
   6  11   3         96.89         97.74        21.51 o
  -5  12   3         39.30         40.01        31.14 o
  -4  12   3        459.05        516.09       132.58 o
  -3  12   3        661.62        731.92       129.91 o
  -2  12   3        967.04        961.97        38.44 o
  -1  12   3        492.76        519.91        25.41 o
   0  12   3       1276.06       1225.02        47.57 o
   1  12   3       1749.68       1716.25        84.57 o
   2  12   3        706.01        647.53        40.54 o
   3  12   3        191.53        191.55        34.47 o
   4  12   3          6.94         25.56        15.84 o
   5  12   3         12.00         11.41        16.47 o
  -3  13   3        230.18        250.36        20.24 o
  -2  13   3       1241.23       1403.88        62.80 o
  -1  13   3        192.22        173.92        21.38 o
   0  13   3          4.71          8.68        10.03 o
   1  13   3        409.27        387.30        39.52 o
   2  13   3          4.86          5.90        12.10 o
   3  13   3         33.91         27.48        25.43 o
   0 -10   4       1366.10       1482.32        66.60 o
   1 -10   4        549.31        579.52        57.03 o
   2 -10   4          1.58          5.55        11.89 o
   3 -10   4        903.83        892.59        47.15 o
   4 -10   4          7.61         12.22        14.01 o
  -3  -9   4         22.03         35.03        15.14 o
  -2  -9   4        258.33        307.77        46.98 o
  -1  -9   4        358.50        387.01        38.17 o
   0  -9   4        508.91        472.90        37.62 o
   1  -9   4       1554.60       1569.84        73.60 o
   2  -9   4         68.83         72.37        20.25 o
   3  -9   4       1529.58       1483.93        69.35 o
   4  -9   4        362.50        332.12        22.03 o
   5  -9   4       1434.88       1369.51        76.14 o
   6  -9   4        616.27        651.26        40.49 o
  -4  -8   4        533.41        596.72        39.92 o
  -3  -8   4        791.77        803.03        49.48 o
  -2  -8   4         17.69         22.29        12.71 o
  -1  -8   4       3592.02       3560.37       143.22 o
   0  -8   4        159.01        159.78        22.14 o
   1  -8   4       2968.01       2878.45       103.04 o
   2  -8   4        808.95        751.63        38.74 o
   3  -8   4        409.70        415.24        32.10 o
   4  -8   4        110.65        109.38        12.43 o
   5  -8   4         20.94         29.36        19.52 o
   6  -8   4       2378.06       2346.78        98.35 o
   7  -8   4        402.21        387.95        35.94 o
   8  -8   4        548.92        592.95        41.80 o
  -5  -7   4       1319.17       1317.31        59.13 o
  -4  -7   4         45.74         36.44        14.43 o
  -3  -7   4       2537.57       2613.39       109.98 o
  -2  -7   4         28.80         24.35        12.32 o
  -1  -7   4        876.10        884.55        43.21 o
   0  -7   4        355.43        311.03        29.47 o
   1  -7   4       1452.44       1488.34        55.69 o
   2  -7   4        438.74        417.65        21.54 o
   3  -7   4          4.20          6.19         8.05 o
   4  -7   4       2612.95       2655.52        76.50 o
   5  -7   4         39.43         38.10         8.96 o
   6  -7   4       2304.23       2370.21        77.16 o
   7  -7   4        129.45        133.96        19.95 o
   8  -7   4          7.77          6.78        15.47 o
   9  -7   4        341.94        365.14        34.03 o
  -6  -6   4        176.83        201.97        41.97 o
  -5  -6   4       2662.95       2717.35       148.38 o
  -4  -6   4         64.76         68.42        25.26 o
  -3  -6   4       1169.58       1190.14        48.42 o
  -2  -6   4        742.73        791.45        42.65 o
  -1  -6   4        314.23        291.75        24.32 o
   0  -6   4       1977.97       2027.63        60.32 o
   1  -6   4         25.85         20.70         6.03 o
   2  -6   4       3532.43       3482.23        73.37 o
   3  -6   4        135.84        112.94        11.94 o
   4  -6   4        633.59        619.67        27.26 o
   5  -6   4        181.53        195.86        15.28 o
   6  -6   4        154.97        153.20        27.30 o
   7  -6   4       1656.03       1715.58        65.49 o
   8  -6   4        338.46        307.01        28.15 o
   9  -6   4        205.09        225.60        25.35 o
  -7  -5   4        835.89        895.09        72.09 o
  -6  -5   4        620.32        534.18        61.15 o
  -5  -5   4       1376.67       1367.95        64.30 o
  -4  -5   4        346.61        340.89        25.26 o
  -3  -5   4        584.71        578.99        33.99 o
  -2  -5   4        153.89        181.00        20.72 o
  -1  -5   4        365.93        377.92        27.42 o
   0  -5   4       6876.66       6907.22       187.35 o
   1  -5   4       2148.81       2247.21        39.94 o
   2  -5   4       3192.36       3251.47        48.64 o
   3  -5   4        310.44        267.25        14.98 o
   4  -5   4         13.14          8.25         6.82 o
   5  -5   4       2703.03       2708.44        58.64 o
   6  -5   4        423.46        437.83        32.59 o
   7  -5   4        696.88        685.55        44.02 o
   8  -5   4        547.58        501.97        39.94 o
   9  -5   4        245.12        264.09        35.07 o
  10  -5   4        284.35        298.73        35.61 o
  -7  -4   4         79.71        100.87        34.55 o
  -6  -4   4       1521.31       1609.50       111.51 o
  -5  -4   4        193.87        188.52        19.60 o
  -4  -4   4       2328.46       2299.65        75.70 o
  -3  -4   4        548.71        524.15        22.74 o
  -2  -4   4        807.19        828.81        33.28 o
  -1  -4   4       1368.72       1363.55        26.31 o
   0  -4   4       5325.45       5394.68        61.87 o
   1  -4   4       4145.72       4037.43        52.68 o
   2  -4   4        639.96        577.25        21.51 o
   3  -4   4       3546.75       3594.86       119.91 o
   4  -4   4        436.91        485.16        20.08 o
   5  -4   4       4283.88       4360.94        80.79 o
   6  -4   4        422.55        426.31        32.74 o
   7  -4   4        773.92        761.68        46.07 o
   8  -4   4       1474.43       1520.88        56.23 o
   9  -4   4        713.99        711.75        52.67 o
  10  -4   4       2864.02       3090.96       116.42 o
  -8  -3   4        493.37        508.70        56.28 o
  -7  -3   4         70.08         71.49        78.46 o
  -6  -3   4        429.96        478.50        59.35 o
  -5  -3   4         28.89         20.16         8.12 o
  -4  -3   4       2073.99       2151.62        81.99 o
  -3  -3   4          4.97          5.26         4.71 o
  -2  -3   4        344.58        350.41        15.27 o
  -1  -3   4       4545.97       4644.81        70.92 o
   0  -3   4        300.22        320.51        13.16 o
   1  -3   4       8064.32       8252.04       104.13 o
   2  -3   4        721.16        711.95        20.24 o
   3  -3   4       7503.92       7657.57       105.43 o
   4  -3   4       2201.11       2317.13        42.45 o
   5  -3   4       4105.91       3914.65       165.76 o
   6  -3   4       1499.01       1526.95        54.05 o
   7  -3   4         26.52         31.22        13.12 o
   8  -3   4       2521.91       2675.90        82.56 o
   9  -3   4        380.19        384.34        34.62 o
  10  -3   4        739.11        691.85        86.93 o
  11  -3   4        407.18        410.93        33.32 o
  -8  -2   4        157.43        151.01        29.08 o
  -7  -2   4         67.49         54.11        23.91 o
  -5  -2   4       1104.08       1053.66        24.62 o
  -4  -2   4        621.23        596.64        18.19 o
  -3  -2   4       2157.37       2325.52        44.04 o
  -2  -2   4       1740.79       1610.30       170.53 o
  -1  -2   4       1395.44       1319.30        23.96 o
   0  -2   4       1678.07       1775.45        29.94 o
   1  -2   4       4723.08       4832.11        59.32 o
   2  -2   4        690.13        684.16        18.17 o
   3  -2   4        615.69        668.58        18.20 o
   4  -2   4       5029.36       4798.94        70.35 o
   5  -2   4         70.14         75.99        17.14 o
   6  -2   4       5223.27       5210.07       146.47 o
   7  -2   4        335.04        350.94        27.48 o
   8  -2   4        490.29        512.94        38.00 o
   9  -2   4       1133.93       1083.09        46.29 o
  10  -2   4        165.73        172.54        19.78 o
  11  -2   4        900.61        913.71        56.93 o
  -8  -1   4       1002.10       1100.21        80.11 o
  -7  -1   4       1214.23       1340.67        60.74 o
  -6  -1   4         72.33         71.67        12.97 o
  -5  -1   4       5476.63       5532.11        96.76 o
  -4  -1   4          0.59          3.31         6.01 o
  -3  -1   4       5269.17       5453.96        77.33 o
  -2  -1   4       3767.14       4329.31        70.23 o
  -1  -1   4       4160.19       4421.29        52.68 o
   0  -1   4       3569.56       3100.93        41.02 o
   1  -1   4        145.42        136.87         9.00 o
   2  -1   4       5863.20       5727.20        61.21 o
   3  -1   4       1297.63       1280.93        24.88 o
   4  -1   4       1797.92       1888.19        30.42 o
   5  -1   4          4.49          3.23         2.26 o
   6  -1   4        938.31        881.69        40.08 o
   7  -1   4       1573.78       1556.04        46.79 o
   8  -1   4        815.13        847.15        35.71 o
   9  -1   4       1370.36       1540.73       125.23 o
  10  -1   4        949.94        925.84        56.25 o
  11  -1   4       1209.97       1155.02        67.23 o
  -9   0   4        462.20        452.77        43.91 o
  -8   0   4         98.14         99.81        14.93 o
  -7   0   4       4073.32       4292.98       139.16 o
  -6   0   4         68.57         61.97        18.58 o
  -5   0   4       2805.18       2839.53        74.19 o
  -4   0   4       1198.56       1119.08        18.69 o
  -3   0   4       1489.63       1385.63        26.16 o
  -2   0   4        718.48        613.06        16.66 o
  -1   0   4       3792.52       3840.15        47.42 o
   0   0   4       2687.46       2658.26        35.28 o
   1   0   4        178.98        255.59        11.69 o
   2   0   4       7175.08       7472.66        73.08 o
   3   0   4        964.99       1081.30        21.63 o
   4   0   4       5813.70       5911.42        67.66 o
   5   0   4       3201.73       3011.30        73.86 o
   6   0   4       1712.81       1699.11        44.20 o
   7   0   4       4824.11       4646.00       154.23 o
   8   0   4          0.30          1.44         8.73 o
   9   0   4        848.36        816.69        40.69 o
  10   0   4          1.98          5.94         7.10 o
  11   0   4        193.80        180.23        20.07 o
  -9   1   4       1087.68       1164.56        76.36 o
  -8   1   4       1187.45       1290.22        63.40 o
  -7   1   4        859.83        914.49        56.08 o
  -6   1   4       2385.85       2419.33        56.51 o
  -5   1   4         63.37         57.73        13.00 o
  -4   1   4       1271.08       1279.36        36.90 o
  -3   1   4         71.43         63.17        11.33 o
  -2   1   4       5193.61       5205.61        45.45 o
  -1   1   4       4037.83       4006.66        66.21 o
   0   1   4       1028.07        879.93        19.54 o
   1   1   4        874.10        804.93        17.65 o
   2   1   4       1012.18       1095.79        24.21 o
   3   1   4       8016.31       7972.68       122.07 o
   4   1   4          3.12          2.44         7.92 o
   5   1   4       8012.91       8249.76       199.07 o
   6   1   4        572.54        669.09        19.02 o
   7   1   4       1753.71       1833.70        33.57 o
   8   1   4        108.10         99.78         9.03 o
   9   1   4       1008.95        935.11        55.61 o
  10   1   4       1184.53       1153.03        57.57 o
  11   1   4        120.48        111.18        22.54 o
  -9   2   4       1026.12       1015.26        59.55 o
  -8   2   4        655.50        992.56       359.12 o
  -7   2   4        262.19        258.83        23.23 o
  -6   2   4         19.47         16.74         9.44 o
  -5   2   4         49.75         71.09        11.94 o
  -4   2   4       3505.08       3394.07        63.81 o
  -3   2   4         92.53         86.32        13.80 o
  -2   2   4       2464.76       2469.05        28.29 o
  -1   2   4       7371.60       7125.76        85.92 o
   0   2   4       1041.63       1074.05        23.85 o
   1   2   4        944.36        764.90        18.79 o
   2   2   4       2857.74       2579.65        34.80 o
   4   2   4       4555.21       5043.22        92.12 o
   5   2   4      14283.24      15022.25       141.03 o
   6   2   4       1697.38       1686.36        33.81 o
   7   2   4       1466.85       1489.73        31.21 o
   8   2   4       3970.50       3947.57        56.65 o
   9   2   4          9.87         10.62         7.68 o
  10   2   4       2152.37       2243.95       153.63 o
  11   2   4         93.03        127.44        51.56 o
  -9   3   4        142.04        118.11        17.43 o
  -8   3   4       1341.04       1605.33       437.69 o
  -7   3   4        652.05        619.98        61.15 o
  -6   3   4       5638.44       5844.34        88.99 o
  -5   3   4        250.77        246.54        18.62 o
  -4   3   4        605.73        575.64        28.23 o
  -3   3   4       3255.47       3229.80        38.14 o
  -2   3   4       2104.92       2115.59        81.24 o
  -1   3   4       6517.96       6505.21        64.39 o
   0   3   4        496.66        553.79        55.97 o
   1   3   4        586.10        566.13        15.25 o
   2   3   4       3533.13       3656.65        44.11 o
   3   3   4       3450.43       3511.95        91.20 o
   4   3   4       7250.09       7122.33       117.26 o
   5   3   4        755.35        752.16        19.04 o
   6   3   4       5088.31       5180.02        94.77 o
   7   3   4         21.09         24.78         9.66 o
   8   3   4       4817.00       4961.41       240.80 o
   9   3   4        388.43        438.35       167.28 o
  10   3   4        589.07        638.57       137.07 o
  11   3   4        335.84        281.64        29.65 o
  -9   4   4          5.29          2.62         9.97 o
  -8   4   4       1927.53       1833.13       105.29 o
  -7   4   4       2188.22       2146.04        59.57 o
  -6   4   4        714.88        716.16        30.16 o
  -5   4   4       3080.42       3242.92        79.40 o
  -4   4   4         81.97         74.15         4.26 o
  -3   4   4       2719.78       2628.14        43.82 o
  -2   4   4         69.60         65.80         7.14 o
  -1   4   4       5126.07       5145.88        59.16 o
   0   4   4       1748.93       1743.38        29.02 o
   1   4   4        843.40        845.23        24.44 o
   2   4   4        384.79        352.52        12.77 o
   3   4   4       1961.36       1972.48        52.68 o
   4   4   4       8437.93       8386.47       157.00 o
   5   4   4          2.60          3.66         7.42 o
   6   4   4       2611.89       2759.12        52.33 o
   7   4   4        197.76        199.34        16.12 o
   8   4   4          2.07          2.35         7.64 o
   9   4   4       1318.49       1278.69        35.39 o
  10   4   4         19.86         15.31         7.84 o
  11   4   4        105.99        103.64        15.26 o
  -9   5   4        210.52        232.24        46.09 o
  -8   5   4        230.82        267.11        60.40 o
  -7   5   4       6134.50       5910.20       141.26 o
  -6   5   4         67.30         88.51        14.76 o
  -5   5   4       2438.56       2348.41        75.21 o
  -4   5   4         56.17         47.69         8.27 o
  -3   5   4       3919.92       4086.41        64.16 o
  -2   5   4      10598.39      11428.77       134.72 o
  -1   5   4       1147.92       1151.48        27.18 o
   1   5   4        463.88        515.55        16.12 o
   2   5   4       8133.33       8054.75       101.52 o
   3   5   4        146.57        129.44        10.13 o
   4   5   4       2946.16       2837.98        48.68 o
   5   5   4        606.99        583.92        22.88 o
   6   5   4        555.03        537.38        20.90 o
   7   5   4       2876.06       2928.92        46.52 o
   8   5   4        121.60        112.97        13.62 o
   9   5   4       1511.21       1530.27        52.19 o
  10   5   4          8.46          7.43         6.19 o
  -9   6   4        942.29       1023.24        87.53 o
  -8   6   4        107.29        132.80       107.39 o
  -7   6   4       3911.11       3983.90       101.35 o
  -6   6   4        288.61        281.32        24.28 o
  -5   6   4        545.80        512.42        22.39 o
  -4   6   4        468.71        433.19        17.27 o
  -3   6   4        836.33        933.77        32.08 o
  -2   6   4       5350.08       5283.50        79.04 o
  -1   6   4        211.91        213.81        12.55 o
   0   6   4       2377.48       2405.65        39.16 o
   1   6   4          1.04          4.25         8.20 o
   2   6   4       1389.08       1415.78        28.78 o
   3   6   4       2044.83       1930.70       204.63 o
   4   6   4         53.75         59.71         8.09 o
   5   6   4       2308.45       2487.50        50.16 o
   6   6   4          2.27          6.23         7.38 o
   7   6   4       2998.43       3262.66        75.79 o
   8   6   4          5.86         10.96         8.90 o
   9   6   4        853.36        838.52        30.93 o
  10   6   4        232.04        233.28        30.71 o
  -8   7   4        634.95       1036.81       110.46 o
  -7   7   4        194.82        213.56        18.38 o
  -6   7   4        576.89        602.19        41.62 o
  -5   7   4          0.69          2.37         5.92 o
  -4   7   4       1844.99       1926.78        45.63 o
  -3   7   4        611.70        620.01        20.72 o
  -2   7   4       1972.47       2134.55        38.70 o
  -1   7   4        457.08        484.28        19.32 o
   0   7   4        530.03        554.27        65.36 o
   1   7   4         49.33         47.51         8.09 o
   2   7   4       2288.70       2245.93       119.01 o
   3   7   4       5387.89       5370.51        73.83 o
   4   7   4        347.29        351.37        15.55 o
   5   7   4       3494.08       3624.07        72.97 o
   6   7   4        611.79        617.53        27.05 o
   7   7   4        153.64        152.35        14.97 o
   8   7   4       1337.12       1279.27        45.50 o
   9   7   4         33.79         54.11        26.45 o
  10   7   4       1636.52       1549.83        65.74 o
  -8   8   4       1314.14       4136.43       313.18 o
  -7   8   4         43.38         37.40        41.37 o
  -6   8   4       2975.12       2962.30        92.57 o
  -5   8   4        221.54        231.92        19.93 o
  -4   8   4        216.40        211.72        15.27 o
  -3   8   4        980.99        975.49        30.96 o
  -2   8   4        153.87        154.93        12.68 o
  -1   8   4       3113.71       3188.25        50.57 o
   0   8   4         57.65         57.71        11.15 o
   1   8   4       2770.04       2811.75       230.79 o
   2   8   4        390.68        388.20        18.93 o
   3   8   4       3205.52       3216.64        67.99 o
   4   8   4        837.21        790.58        33.77 o
   5   8   4        200.39        172.30        13.29 o
   6   8   4        252.84        237.09        19.96 o
   7   8   4        125.43        111.47        19.42 o
   8   8   4       3515.26       3574.37       141.88 o
   9   8   4        173.88        173.95        21.64 o
  -7   9   4        151.00        139.31        32.97 o
  -6   9   4       1655.81       1556.54        55.73 o
  -5   9   4        825.85        779.41        32.57 o
  -4   9   4          0.65          4.98         7.26 o
  -3   9   4       1220.71       1159.46        36.30 o
  -2   9   4       1171.64       1088.13        33.09 o
  -1   9   4       3789.58       3752.93        76.19 o
   0   9   4       1297.46       1260.69        36.07 o
   1   9   4       4900.43       4939.35        95.23 o
   2   9   4        178.68        142.68        16.37 o
   3   9   4        704.68        730.24        38.72 o
   4   9   4       2543.51       2575.15        61.41 o
   5   9   4        537.05        542.88        29.26 o
   6   9   4       1082.19       1145.94        61.82 o
   7   9   4        137.10        120.91        24.42 o
   8   9   4       1450.32       1531.29        84.17 o
  -7  10   4        729.43       1516.80       148.16 o
  -6  10   4         11.41         10.16         8.84 o
  -5  10   4       3919.05       4026.17        65.58 o
  -4  10   4         45.95         35.74         9.37 o
  -3  10   4       1502.28       1522.38        44.26 o
  -2  10   4       3221.15       3227.77        74.03 o
  -1  10   4        784.23        767.33        32.34 o
   0  10   4         19.41         25.53         7.37 o
   1  10   4        218.76        208.72        16.83 o
   2  10   4       1957.29       2065.97        52.19 o
   3  10   4        301.25        300.87        21.49 o
   4  10   4        696.63        737.04        50.07 o
   5  10   4         59.34         37.46        16.08 o
   6  10   4        218.45        224.64        23.46 o
   7  10   4        554.65        615.43        43.07 o
   8  10   4         52.35         51.64        52.19 o
  -6  11   4        110.93        118.37        30.58 o
  -5  11   4        295.49        329.41        22.92 o
  -4  11   4        308.61        311.64        20.55 o
  -3  11   4        918.03        953.28        35.31 o
  -2  11   4       1397.47       1397.63        44.65 o
  -1  11   4        105.82         92.97        14.17 o
   0  11   4       2676.54       2718.95        74.90 o
   1  11   4         10.46         21.06         8.53 o
   2  11   4       2553.67       2505.03        57.47 o
   3  11   4        776.05        756.62        57.71 o
   4  11   4        563.53        498.84        41.26 o
   5  11   4        551.30        527.12        60.49 o
   6  11   4        152.60        152.94        21.14 o
   7  11   4        505.59        470.50        44.32 o
  -5  12   4          2.55         10.01         9.70 o
  -4  12   4       1583.29       1630.99        70.88 o
  -3  12   4          1.96          1.93         8.42 o
  -2  12   4       2190.17       2205.54        79.23 o
  -1  12   4          0.08          7.62         8.64 o
   0  12   4        548.46        541.32        39.11 o
   1  12   4        335.85        295.71        19.26 o
   2  12   4        876.43        802.28        47.99 o
   3  12   4        556.65        485.66        39.08 o
   4  12   4        129.15        123.25        29.25 o
   5  12   4        900.86        871.19        48.84 o
  -3  13   4        150.77        128.68        26.94 o
  -2  13   4        220.56        244.79        21.31 o
  -1  13   4        359.36        318.20        23.55 o
   0  13   4         97.12        110.16        18.43 o
   1  13   4       1180.45       1096.38        76.19 o
   2  13   4         62.14         60.28        22.58 o
   3  13   4       1488.43       1519.12        76.14 o
  -1  -9   5       1016.00       1010.88        54.90 o
   0  -9   5        821.66        825.37        48.58 o
   1  -9   5         27.24         25.85        21.13 o
   2  -9   5          0.70          2.54        12.05 o
   3  -9   5         45.85         46.11        16.39 o
   4  -9   5        808.37        794.90        71.12 o
   5  -9   5         26.45         30.27        11.96 o
  -3  -8   5        758.19        796.29        48.30 o
  -2  -8   5        245.40        235.61        27.61 o
  -1  -8   5         20.99         26.28        14.94 o
   0  -8   5        282.32        282.23        29.97 o
   1  -8   5        330.22        289.74        26.85 o
   2  -8   5        182.75        187.25        21.55 o
   3  -8   5         32.61         38.05         9.42 o
   4  -8   5          2.42          7.54         7.30 o
   5  -8   5         80.08         80.33        19.78 o
   6  -8   5        227.95        207.33        22.22 o
   7  -8   5          0.09         -0.97        17.61 o
  -4  -7   5        448.60        431.99        43.81 o
  -3  -7   5        246.96        263.60        26.78 o
  -2  -7   5         43.11         57.30        17.74 o
  -1  -7   5       1023.84       1028.58        57.05 o
   0  -7   5        383.85        368.79        32.01 o
   1  -7   5       2728.41       2670.49        77.45 o
   2  -7   5        343.55        351.14        18.20 o
   3  -7   5         11.91          8.28         7.33 o
   4  -7   5          0.10          3.10         7.30 o
   5  -7   5         14.54         17.02        10.27 o
   6  -7   5        500.36        474.26        34.09 o
   7  -7   5         41.81         36.75        12.25 o
   8  -7   5        937.01        951.37        52.06 o
  -5  -6   5         25.13         27.65        22.11 o
  -4  -6   5        218.33        218.09        34.59 o
  -3  -6   5        243.89        245.85        22.85 o
  -2  -6   5        343.37        339.88        30.09 o
  -1  -6   5        438.33        416.39        34.37 o
   0  -6   5          5.59          6.66        12.24 o
   1  -6   5        931.84        970.78        33.35 o
   2  -6   5        501.29        502.35        24.40 o
   3  -6   5         14.07         13.38         9.05 o
   4  -6   5          9.56         12.30         7.75 o
   5  -6   5       1199.03       1152.38        34.87 o
   6  -6   5        444.65        445.97        52.61 o
   7  -6   5         50.04         50.72        18.22 o
   8  -6   5         68.04         58.80        22.60 o
   9  -6   5         65.56         70.97        27.65 o
  -6  -5   5         81.90         72.39        26.08 o
  -4  -5   5        336.79        295.29        27.39 o
  -3  -5   5       1094.77       1042.27        43.71 o
  -2  -5   5         17.33         19.38        16.26 o
  -1  -5   5         62.10         58.72         7.17 o
   0  -5   5        395.43        414.92        20.45 o
   1  -5   5       2771.66       2835.42        60.74 o
   2  -5   5       2389.24       2378.02        70.10 o
   3  -5   5        665.76        678.32        30.66 o
   4  -5   5         31.56         33.02         9.52 o
   5  -5   5         41.00         54.28        10.70 o
   6  -5   5        100.94         87.70        17.47 o
   7  -5   5        143.28        141.49        20.42 o
   8  -5   5        201.24        214.15        26.20 o
   9  -5   5        258.27        286.86        29.86 o
  10  -5   5          2.03          1.45        12.07 o
  -6  -4   5         47.37         59.28        20.53 o
  -5  -4   5        106.13        147.56        37.25 o
  -4  -4   5         13.04         11.62        10.72 o
  -3  -4   5          8.78          7.55         7.36 o
  -2  -4   5          1.27          3.84         4.04 o
  -1  -4   5       3031.07       3087.94        67.44 o
   0  -4   5       4019.92       3948.61        91.97 o
   1  -4   5       2639.83       2708.89        44.27 o
   2  -4   5        261.45        264.98        16.12 o
   3  -4   5       1190.93       1200.52        31.60 o
   4  -4   5        516.07        554.83        20.70 o
   5  -4   5          2.19          5.23         6.80 o
   6  -4   5        187.67        205.94        32.15 o
   7  -4   5        342.78        325.87        29.46 o
   8  -4   5         91.46         91.02        20.04 o
   9  -4   5          1.94          6.47        13.24 o
  10  -4   5          0.49          5.55        16.16 o
  -7  -3   5         13.21         20.46        21.28 o
  -6  -3   5        123.72         96.90        71.27 o
  -5  -3   5          3.77          3.97        20.61 o
  -4  -3   5        334.57        324.01        15.64 o
  -3  -3   5       1681.60       1647.68        31.05 o
  -2  -3   5       1401.77       1393.32        34.47 o
  -1  -3   5       1985.39       1964.15        35.07 o
   0  -3   5        174.80        166.21        11.41 o
   1  -3   5        356.47        350.47        17.68 o
   2  -3   5         49.41         50.51         7.82 o
   3  -3   5        607.85        572.17        21.72 o
   4  -3   5        761.62        717.39        25.32 o
   5  -3   5        121.08        103.64         9.58 o
   6  -3   5          3.61         11.06         8.42 o
   7  -3   5       1123.60       1188.36        57.58 o
   8  -3   5        122.11        116.14        19.49 o
   9  -3   5         58.58         61.76        19.25 o
  10  -3   5         18.64         21.02        18.25 o
  -7  -2   5        508.08        514.02        57.48 o
  -6  -2   5          3.07          1.20        20.01 o
  -5  -2   5        149.41        151.60        18.75 o
  -4  -2   5       1007.40        943.30        24.54 o
  -3  -2   5        157.17        144.62        11.47 o
  -2  -2   5        274.68        233.57        12.55 o
  -1  -2   5        973.64        990.43        30.99 o
   0  -2   5        402.14        388.12        16.37 o
   1  -2   5       4809.05       4793.14        72.54 o
   2  -2   5       2708.65       2582.03        47.27 o
   3  -2   5        522.16        467.30        17.25 o
   4  -2   5       1045.79       1098.86       104.89 o
   5  -2   5        514.38        566.81        20.83 o
   6  -2   5          5.58          8.10         3.15 o
   7  -2   5       1644.25       1742.45        74.27 o
   8  -2   5        345.34        367.54        31.36 o
   9  -2   5         54.74         55.08        24.72 o
  10  -2   5        135.78        152.26        20.41 o
  11  -2   5         48.23         63.47        82.28 o
  -8  -1   5         17.63         31.25        20.98 o
  -7  -1   5       1085.41       1107.47        70.97 o
  -6  -1   5        197.52        177.36        19.20 o
  -5  -1   5         22.75         18.94         7.66 o
  -4  -1   5        879.55        916.97        25.99 o
  -3  -1   5        568.52        568.01        17.93 o
  -2  -1   5        499.11        412.87        17.43 o
  -1  -1   5       1392.57       1271.08        25.36 o
   0  -1   5        361.75        334.81        13.87 o
   1  -1   5        705.71        747.86        23.31 o
   2  -1   5        836.88        845.72        25.19 o
   3  -1   5        209.53        214.15        12.27 o
   4  -1   5       1149.00       1123.09        22.50 o
   5  -1   5         58.02         69.79         6.78 o
   6  -1   5       3224.21       2976.39       149.12 o
   7  -1   5       1147.71       1161.59        45.89 o
   8  -1   5        215.03        216.52        23.51 o
   9  -1   5        203.83        185.48        28.25 o
  10  -1   5         25.94         28.40        22.63 o
  11  -1   5        130.31        131.21        19.29 o
  -8   0   5        669.21        685.21        48.06 o
  -7   0   5          9.86         14.43        17.09 o
  -6   0   5         16.27         15.22         9.77 o
  -5   0   5        176.31        173.07        19.01 o
  -4   0   5         66.75         60.88         5.10 o
  -3   0   5       1409.83       1541.32        40.15 o
  -2   0   5        349.13        299.71        12.35 o
  -1   0   5        460.35        410.82        14.26 o
   0   0   5       5919.49       6319.48        72.24 o
   1   0   5       7087.64       7741.66        81.87 o
   2   0   5       2930.65       2953.63        45.71 o
   3   0   5        530.45        488.07        15.79 o
   4   0   5       5274.41       5332.89        64.89 o
   5   0   5        317.00        296.26        11.64 o
   6   0   5        534.05        529.08        29.01 o
   7   0   5          7.41          5.64         4.16 o
   8   0   5         88.35         70.95        18.56 o
   9   0   5        201.65        218.95        21.94 o
  10   0   5         17.68         24.03        14.38 o
  11   0   5        215.97        195.37        22.57 o
  -8   1   5         53.09         88.26        74.53 o
  -7   1   5        857.35        858.05        41.05 o
  -6   1   5          2.84          4.07         8.95 o
  -5   1   5       1235.75       1211.13        39.71 o
  -4   1   5         93.55         81.87        12.22 o
  -3   1   5        323.64        292.19        19.17 o
  -2   1   5          3.23          7.24         2.53 o
  -1   1   5       2717.61       2825.99        39.30 o
   0   1   5       2286.09       2119.51        33.94 o
   1   1   5       2058.28       1826.30        33.09 o
   2   1   5       1705.80       1648.00        29.08 o
   3   1   5       6050.74       6346.44       100.80 o
   4   1   5        539.61        533.32        16.05 o
   5   1   5         20.11         14.71         5.98 o
   6   1   5        432.86        425.68        18.60 o
   7   1   5         54.67         49.29         5.92 o
   8   1   5       1069.40        896.88        86.01 o
   9   1   5        165.82        171.43        22.26 o
  10   1   5        177.51        152.74        23.86 o
  11   1   5         98.57         96.42        17.03 o
  -8   2   5        260.26        284.40        40.39 o
  -7   2   5       1069.35       1066.93        50.02 o
  -6   2   5          1.79          4.37        10.49 o
  -5   2   5        106.87        105.67        20.20 o
  -4   2   5          0.49          3.28         9.17 o
  -3   2   5        745.10        707.53        31.18 o
  -1   2   5       4741.46       4792.55        55.93 o
   0   2   5         41.90         30.00         7.85 o
   1   2   5       1148.73       1166.51        46.93 o
   2   2   5        120.38         82.32         8.78 o
   3   2   5        532.95        569.04        17.12 o
   4   2   5      10543.14      11389.22        77.11 o
   5   2   5        315.41        333.80        13.48 o
   6   2   5        237.38        256.58        13.87 o
   7   2   5       2661.73       2573.58       120.78 o
   8   2   5        571.95        557.30        23.90 o
   9   2   5         56.27         76.79        21.18 o
  10   2   5          2.73          7.87        11.34 o
  11   2   5        220.20        221.93        24.33 o
  -8   3   5        149.07        128.85        18.78 o
  -7   3   5        247.20        259.52        28.07 o
  -6   3   5        340.78        334.28        29.04 o
  -5   3   5         21.21         24.31        17.66 o
  -4   3   5        271.88        297.19        22.64 o
  -3   3   5       1114.75       1114.11        36.08 o
  -2   3   5       2784.64       2750.49        90.38 o
  -1   3   5        467.74        460.31        13.81 o
   0   3   5        147.10        151.42        10.52 o
   1   3   5         12.63          9.24         5.63 o
   2   3   5       1047.59       1002.97        22.21 o
   3   3   5       3430.54       3602.54        51.17 o
   4   3   5         47.47         52.08         8.13 o
   5   3   5       1575.39       1540.09        33.50 o
   6   3   5       1757.73       1828.03        36.09 o
   7   3   5         68.09         63.31         8.51 o
   8   3   5        278.49        251.64        17.01 o
   9   3   5        999.04        995.94        30.41 o
  10   3   5        869.52        952.46       138.19 o
  11   3   5         93.47        196.23       954.15 o
  -8   4   5        176.14        171.15        20.14 o
  -7   4   5        630.83        654.09        47.59 o
  -6   4   5       1032.53       1021.97        63.70 o
  -5   4   5        855.86        831.42        33.24 o
  -4   4   5        235.29        231.95        20.07 o
  -3   4   5         40.06         29.84         4.46 o
  -2   4   5       1166.68       1235.90        72.65 o
  -1   4   5        521.67        434.12        14.61 o
   0   4   5         63.25        109.02        10.29 o
   1   4   5       1282.00       1313.65       151.06 o
   2   4   5        153.40        228.86        47.09 o
   3   4   5        538.79        506.51        18.01 o
   4   4   5        809.50        766.84        21.47 o
   5   4   5        198.43        223.43        13.43 o
   6   4   5       1705.30       1766.16        37.95 o
   7   4   5       1211.94       1328.24        67.77 o
   8   4   5        464.36        470.43        29.80 o
   9   4   5        304.94        371.45       181.43 o
  10   4   5         63.48         88.15        21.39 o
  11   4   5          5.32          4.26         9.88 o
  -8   5   5        995.42        931.35        49.98 o
  -7   5   5        346.70        334.35        30.36 o
  -6   5   5        195.19        185.41        22.94 o
  -5   5   5          1.36         12.54        11.42 o
  -4   5   5        241.45        273.60        21.42 o
  -3   5   5          2.47         12.28         7.26 o
  -2   5   5        912.41        978.60        57.40 o
  -1   5   5       3324.63       3353.88        55.10 o
   0   5   5        319.51        362.28        14.95 o
   1   5   5       1047.67       1182.46        30.37 o
   2   5   5       1284.03       1263.75        26.69 o
   3   5   5       2638.04       2743.41        44.75 o
   4   5   5       2697.23       2808.89        83.19 o
   5   5   5       4037.34       4468.94       346.54 o
   6   5   5        603.65        712.45        28.75 o
   7   5   5        864.68        881.29        44.56 o
   8   5   5        680.10        715.36        26.61 o
   9   5   5        157.87        171.37        14.01 o
  10   5   5        329.40        306.52        19.94 o
  11   5   5         10.83          9.60         9.75 o
  -8   6   5         68.39         35.07        72.32 o
  -7   6   5        319.29        299.39        27.41 o
  -6   6   5          6.99         10.21         9.02 o
  -5   6   5         81.68         87.19        13.96 o
  -4   6   5        811.92        785.18        27.50 o
  -3   6   5        234.15        231.97        12.75 o
  -2   6   5        444.73        412.11        21.38 o
  -1   6   5         19.65         27.13         9.58 o
   0   6   5         39.51         38.95         8.28 o
   1   6   5        960.38       1016.11        23.90 o
   2   6   5        400.51        431.25        17.19 o
   3   6   5       2975.69       2979.98        63.01 o
   4   6   5        529.16        567.22        22.91 o
   5   6   5       2469.06       2391.93        95.55 o
   6   6   5          9.79         16.28         8.14 o
   7   6   5        115.27        129.14        11.89 o
   8   6   5        215.33        214.20        18.06 o
   9   6   5       1481.45       1394.95        57.43 o
  10   6   5        341.57        383.64        23.26 o
  -8   7   5         58.73         59.88        27.58 o
  -7   7   5       1288.73       1306.98        60.88 o
  -6   7   5        245.51        255.03        21.47 o
  -5   7   5         56.75         54.92         8.67 o
  -4   7   5         77.90         69.07        10.72 o
  -3   7   5         12.92          9.78         5.44 o
  -2   7   5          2.46         10.07         6.24 o
  -1   7   5       2731.68       2849.05       162.65 o
   0   7   5        228.90        200.37        12.94 o
   1   7   5         15.34         26.87         6.96 o
   2   7   5        744.31        683.12        25.30 o
   3   7   5        127.76        118.12        11.38 o
   4   7   5       3579.82       3811.75        61.48 o
   5   7   5        106.73        110.06        11.43 o
   6   7   5          8.18         12.29         6.58 o
   7   7   5        744.85        684.68        28.73 o
   8   7   5        463.65        502.15        29.06 o
   9   7   5         34.96         36.33        11.59 o
  10   7   5          6.14          5.60        11.97 o
  -8   8   5         15.50         13.56        26.15 o
  -7   8   5        144.06        127.86        16.16 o
  -6   8   5        269.20        206.42        21.87 o
  -5   8   5        509.77        482.86        33.83 o
  -4   8   5        851.36        774.13        31.32 o
  -3   8   5        445.79        471.44        24.11 o
  -2   8   5       2691.98       2733.53        59.80 o
  -1   8   5       2314.46       2336.22        45.41 o
   0   8   5        372.96        419.43        46.49 o
   1   8   5        146.28        114.17        13.57 o
   2   8   5         91.03         90.14        10.25 o
   3   8   5        166.91        144.26        12.05 o
   4   8   5        619.20        685.18        30.98 o
   5   8   5        151.72        163.88        14.32 o
   6   8   5       2135.08       2335.25        58.12 o
   7   8   5         76.68         86.30        12.22 o
   8   8   5        189.74        196.48        21.09 o
   9   8   5        758.28        726.42        56.77 o
  -7   9   5        632.14        597.35        60.93 o
  -6   9   5        721.07        691.52        33.34 o
  -5   9   5        985.50        905.31        41.41 o
  -4   9   5       1783.34       1673.09        72.43 o
  -3   9   5         21.37         25.02         8.69 o
  -2   9   5          2.67          2.70         6.99 o
  -1   9   5         34.41         41.77        13.89 o
   0   9   5        268.93        280.43        18.51 o
   1   9   5         58.94         56.25        11.05 o
   2   9   5          4.09          7.66         8.89 o
   3   9   5        454.40        466.69        23.72 o
   4   9   5        213.63        186.52        14.94 o
   5   9   5        315.90        288.40        20.52 o
   6   9   5        286.09        317.87        18.66 o
   7   9   5         76.04         78.31        18.07 o
   8   9   5        514.02        548.99        49.04 o
   9   9   5        405.42        398.25        35.39 o
  -6  10   5         15.09         22.26        12.74 o
  -5  10   5          8.54         13.30         7.78 o
  -4  10   5         65.18         53.37        11.79 o
  -3  10   5         96.16         86.96        12.04 o
  -2  10   5        388.18        378.67        25.18 o
  -1  10   5        157.67        178.85        16.60 o
   0  10   5         25.58         24.29         9.65 o
   1  10   5       1549.52       1574.47        45.84 o
   2  10   5         38.65         47.67        12.88 o
   3  10   5        103.08         92.71        11.55 o
   4  10   5         23.77         32.02        10.04 o
   5  10   5        396.36        368.56        33.02 o
   6  10   5       1480.44       1464.38        72.46 o
   7  10   5        592.24        594.33        48.84 o
   8  10   5        400.90        340.37        38.24 o
  -6  11   5        119.57        126.28        30.05 o
  -5  11   5       1411.62       1414.02        64.45 o
  -4  11   5        393.26        389.83        21.93 o
  -3  11   5        384.81        354.81        27.01 o
  -2  11   5        428.28        411.26        27.43 o
  -1  11   5          9.51         15.19         8.76 o
   0  11   5         12.49         16.30         8.71 o
   1  11   5        481.10        459.57        28.47 o
   2  11   5         39.41         35.88        13.74 o
   3  11   5         43.25         46.35        10.15 o
   4  11   5        750.60        683.91        58.26 o
   5  11   5        415.13        463.41        39.27 o
   6  11   5         27.80         19.19        15.44 o
   7  11   5         50.66         37.96        40.01 o
  -5  12   5        523.41        508.48        27.67 o
  -4  12   5         47.48         45.57        16.70 o
  -3  12   5        379.27        384.61        25.32 o
  -2  12   5         80.08         80.38        16.95 o
  -1  12   5        344.49        318.86        23.69 o
   0  12   5        705.54        643.10        48.33 o
   1  12   5       1095.50       1100.34        45.51 o
   2  12   5        211.57        178.10        17.83 o
   3  12   5       1152.52       1113.70        54.84 o
   4  12   5        182.52        166.72        32.75 o
   5  12   5         15.95         17.15        15.91 o
   6  12   5        127.65        117.58        34.47 o
  -3  13   5        172.26        178.36        22.17 o
  -2  13   5        963.00        981.72        51.35 o
  -1  13   5       1144.20       1252.82        58.73 o
   0  13   5        117.67        111.95        13.54 o
   1  13   5         93.89         81.07        23.22 o
   2  13   5         45.44         43.85        21.45 o
   3  13   5        126.88         84.58        22.40 o
   4  13   5         40.37         36.79        20.32 o
  -1  -8   6         10.05         12.01        12.35 o
   0  -8   6       2153.56       2104.97        80.91 o
   1  -8   6         78.64         91.76        21.32 o
   2  -8   6        620.07        592.18        37.26 o
   3  -8   6        414.92        416.63        33.30 o
   4  -8   6         11.99         14.53         9.39 o
   5  -8   6       1028.19       1028.39        52.24 o
   6  -8   6        217.23        192.53        22.35 o
  -3  -7   6        475.94        475.33        35.57 o
  -2  -7   6        705.31        714.42        49.19 o
  -1  -7   6          3.43         16.40        17.48 o
   0  -7   6       1089.94       1072.33        64.82 o
   1  -7   6        574.23        557.67        35.05 o
   2  -7   6         77.85         73.83        18.98 o
   3  -7   6        259.05        292.38        18.25 o
   4  -7   6        363.63        358.46        20.41 o
   5  -7   6       1962.73       1826.65       129.46 o
   6  -7   6          4.37         13.12         9.31 o
   7  -7   6        617.08        625.55        40.25 o
  -4  -6   6       1237.94       1109.35        85.51 o
  -3  -6   6          1.76          6.68        12.22 o
  -2  -6   6        561.67        585.06        40.53 o
  -1  -6   6        529.69        536.88        42.58 o
   0  -6   6        407.26        385.02        33.27 o
   1  -6   6       2154.05       2228.72        68.56 o
   2  -6   6         20.55         22.58         8.69 o
   3  -6   6       1301.08       1319.65        38.06 o
   4  -6   6        411.63        408.24        22.90 o
   5  -6   6        544.57        529.98        37.52 o
   6  -6   6       1628.55       1614.39        76.10 o
   7  -6   6         90.74         99.98        18.78 o
   8  -6   6        647.85        648.80        48.51 o
  -5  -5   6       1390.00       1282.99        90.98 o
  -4  -5   6        883.54        901.91        80.71 o
  -3  -5   6        714.75        765.36        53.21 o
  -2  -5   6        115.09        114.60        16.64 o
  -1  -5   6       4622.50       4882.96       107.33 o
   0  -5   6       2077.76       1952.61        65.81 o
   1  -5   6        733.86        763.44        31.21 o
   2  -5   6         19.91         19.86         8.71 o
   3  -5   6          4.05          8.63        10.22 o
   4  -5   6       2473.69       2489.31        59.83 o
   5  -5   6         14.14         10.78         7.80 o
   6  -5   6       1579.59       1607.23        59.62 o
   7  -5   6         52.30         57.18        15.10 o
   8  -5   6        355.89        402.09        30.42 o
   9  -5   6        249.89        292.74        37.62 o
  -6  -4   6        659.31        649.96        62.50 o
  -4  -4   6         14.08         16.75         8.27 o
  -3  -4   6       2877.18       2727.54       121.48 o
  -2  -4   6         33.44         44.56        12.14 o
  -1  -4   6        595.14        580.27        25.38 o
   0  -4   6         98.95        106.18        12.03 o
   1  -4   6        139.44        139.54        14.28 o
   2  -4   6       4103.58       4345.34        84.93 o
   3  -4   6        117.03        106.03        11.76 o
   4  -4   6       5391.89       5284.66       116.28 o
   5  -4   6        534.90        538.17        25.97 o
   6  -4   6        521.79        549.30        41.70 o
   7  -4   6        446.37        491.02        37.77 o
   8  -4   6          1.19          1.95        10.75 o
   9  -4   6        105.49        120.72        20.09 o
  10  -4   6         57.98         58.66        15.75 o
  -6  -3   6         77.77         71.49        28.70 o
  -5  -3   6        331.91        361.59        51.71 o
  -4  -3   6         14.09         15.35         8.72 o
  -3  -3   6       1091.80       1124.90        44.28 o
  -2  -3   6        670.34        664.13        21.09 o
  -1  -3   6         43.58         60.78        10.32 o
   0  -3   6       2505.78       2614.80       101.19 o
   1  -3   6        669.18        632.94        23.71 o
   2  -3   6       5637.18       5845.54       107.89 o
   3  -3   6        299.11        306.33        15.90 o
   4  -3   6       2133.78       2112.35        51.45 o
   5  -3   6       1548.78       1572.79        40.58 o
   6  -3   6        237.92        257.22        23.24 o
   7  -3   6        121.37        135.38        20.05 o
   8  -3   6         20.12         18.25        11.62 o
   9  -3   6       1318.51       1333.13        68.76 o
  10  -3   6        436.31        422.33        35.43 o
  -7  -2   6        594.36        568.20        58.08 o
  -6  -2   6        573.08        562.88        62.20 o
  -5  -2   6         80.47         78.31        24.96 o
  -4  -2   6        653.28        729.02        39.12 o
  -3  -2   6        941.88        884.45        35.11 o
  -2  -2   6       4288.51       4257.25       100.38 o
  -1  -2   6          6.67          7.48         5.97 o
   0  -2   6       2450.51       2519.37        43.60 o
   1  -2   6         12.67         10.08         5.18 o
   2  -2   6        498.31        502.41        21.59 o
   3  -2   6       1164.84       1229.22        30.01 o
   4  -2   6        465.45        448.06        21.68 o
   5  -2   6       4354.29       4501.72        79.51 o
   6  -2   6        718.84        706.61        29.11 o
   7  -2   6        858.61        815.85        43.66 o
   8  -2   6         38.78         47.53        17.17 o
   9  -2   6        316.75        313.35        28.61 o
  10  -2   6        942.83        962.80        55.64 o
  11  -2   6        252.19        231.23        27.45 o
  -7  -1   6        277.39        335.81        46.69 o
  -6  -1   6       1435.02       1514.55       105.67 o
  -5  -1   6         36.64         20.72        13.69 o
  -4  -1   6       3597.74       3641.63        96.80 o
  -3  -1   6         85.78         91.49         9.30 o
  -2  -1   6       4519.50       4406.68        58.64 o
  -1  -1   6        107.99        110.20        10.35 o
   0  -1   6        921.29        884.71        32.96 o
   1  -1   6       1474.10       1471.63        33.31 o
   2  -1   6        605.57        655.53        20.78 o
   3  -1   6       6480.22       6617.56        96.39 o
   4  -1   6        316.29        322.54        16.88 o
   5  -1   6       1150.17       1071.89        25.45 o
   6  -1   6       2194.95       2148.95        36.78 o
   7  -1   6         34.16         33.36        11.87 o
   8  -1   6       1563.69       1562.73        58.88 o
   9  -1   6         13.77         15.01        12.84 o
  10  -1   6       1712.39       1751.18       119.57 o
  11  -1   6          3.43          4.20         8.30 o
  -7   0   6         48.12         45.17        13.14 o
  -6   0   6       2644.32       2819.39       114.79 o
  -5   0   6        522.34        504.40        36.98 o
  -4   0   6        524.79        488.40        31.29 o
  -3   0   6        151.52        182.50        22.14 o
  -2   0   6       1684.00       1609.85        30.91 o
  -1   0   6       6422.03       6668.09        73.05 o
   0   0   6       2189.56       2496.69        46.17 o
   1   0   6       3077.05       2980.75        51.81 o
   2   0   6        790.01        813.19        21.55 o
   3   0   6       5727.21       5792.49        86.98 o
   4   0   6       3104.04       2988.83        52.92 o
   5   0   6       1441.91       1499.86        30.76 o
   6   0   6        697.81        682.13        18.72 o
   7   0   6        306.61        256.53        23.66 o
   8   0   6        820.06        820.32        44.11 o
   9   0   6        122.55        134.87        20.01 o
  10   0   6        637.98        644.51        36.37 o
  11   0   6         10.65         12.32        15.19 o
  -8   1   6       1277.76       1395.79       102.26 o
  -7   1   6         78.39         59.23        16.17 o
  -6   1   6        564.01        565.00        40.94 o
  -5   1   6       1505.26       1560.93        54.91 o
  -4   1   6         51.30         59.30        12.58 o
  -3   1   6       2660.09       2339.59        66.96 o
  -2   1   6         61.22         69.21         6.74 o
  -1   1   6       8720.17       8659.53       115.95 o
   0   1   6       1243.82       1163.03        25.87 o
   1   1   6       2191.96       2270.00        38.15 o
   2   1   6       4165.62       4112.42        54.70 o
   3   1   6        489.12        511.12        17.55 o
   4   1   6      17937.09      19117.76       119.58 o
   5   1   6         66.70         65.42         8.31 o
   6   1   6         10.48         12.99         4.67 o
   7   1   6         45.48         44.48         7.04 o
   8   1   6        359.01        351.89        26.97 o
   9   1   6        243.93        265.87        23.74 o
  10   1   6        286.13        262.60        26.76 o
  11   1   6        417.48        394.98        31.43 o
  -8   2   6        216.14        250.25        31.28 o
  -7   2   6       1306.95       1386.51        66.52 o
  -6   2   6         41.56         46.52        14.52 o
  -5   2   6         50.19         56.93        14.12 o
  -4   2   6        204.40        204.50        24.07 o
  -3   2   6       2381.03       2744.23       321.61 o
  -2   2   6       1948.78       1893.49        37.30 o
  -1   2   6       2758.37       2795.60        49.19 o
   0   2   6       3197.70       3721.07       252.51 o
   1   2   6       2179.31       2307.67        53.54 o
   2   2   6      10211.52      10791.37       309.66 o
   3   2   6        997.52       1052.65        25.44 o
   4   2   6       4437.94       4577.01       397.79 o
   5   2   6         27.28         24.00         7.45 o
   6   2   6        192.35        181.48        13.42 o
   7   2   6        495.11        494.47        25.24 o
   8   2   6       1024.30        955.92        31.72 o
   9   2   6       5557.68       5310.78       107.85 o
  10   2   6         32.57         25.48        37.47 o
  11   2   6        372.79        362.65        29.89 o
  -8   3   6        505.21        525.62        36.38 o
  -7   3   6       3464.26       3713.76       144.93 o
  -6   3   6        300.43        325.65        26.99 o
  -5   3   6        277.60        292.40        23.97 o
  -4   3   6       1706.36       1716.56        56.38 o
  -3   3   6        206.91        224.06        25.67 o
  -2   3   6       4427.88       4544.99        76.16 o
  -1   3   6         26.65         30.42         9.64 o
   0   3   6       4662.21       4666.53        58.99 o
   1   3   6       1181.98       1208.27        34.41 o
   2   3   6       4629.32       4446.24        59.32 o
   3   3   6        874.00        868.43        22.33 o
   4   3   6          9.65          6.68         5.29 o
   5   3   6       2741.67       2677.58        50.48 o
   6   3   6       2249.64       2384.52        50.36 o
   7   3   6       3418.02       3497.15        98.31 o
   8   3   6        122.76        111.85        12.46 o
   9   3   6        441.31        433.90        34.18 o
  10   3   6        277.16        283.26        25.40 o
  11   3   6        143.89        144.93        22.60 o
  -8   4   6        441.03        429.16        42.84 o
  -7   4   6        316.89        330.72        26.24 o
  -6   4   6         83.58         91.49        21.14 o
  -5   4   6        555.71        540.18        33.78 o
  -4   4   6       2038.36       2004.23        63.78 o
  -3   4   6        714.02        677.65        40.42 o
  -2   4   6       2938.54       2820.63        39.81 o
  -1   4   6          6.80          2.93         4.99 o
   1   4   6       2204.62       2191.71        74.17 o
   2   4   6          6.24          7.30         4.42 o
   3   4   6       3555.56       3264.61        56.47 o
   4   4   6        175.59        170.58        13.07 o
   5   4   6        797.13        838.50        30.29 o
   6   4   6         12.23         18.25        10.78 o
   7   4   6       1661.53       1699.87        43.24 o
   8   4   6       2998.63       2984.52        70.38 o
   9   4   6        279.66        280.43        24.45 o
  10   4   6        970.04       1024.29        59.88 o
  11   4   6        126.46        151.01        40.77 o
  -8   5   6        499.70        487.47        39.84 o
  -7   5   6         10.36         11.39        19.86 o
  -6   5   6       3386.13       3430.94        95.48 o
  -5   5   6          3.06          0.83        12.77 o
  -4   5   6       1657.03       1640.92        60.51 o
  -3   5   6        680.30        670.14        29.82 o
  -2   5   6       4665.89       5044.43       263.97 o
  -1   5   6       3288.37       3248.25        55.53 o
   0   5   6        145.47        225.68        16.27 o
   1   5   6       4598.09       4600.60        75.17 o
   2   5   6         52.63         66.59         9.31 o
   3   5   6      10898.66      11454.22        94.67 o
   4   5   6          7.09         11.15         8.25 o
   5   5   6         57.08         67.86        22.48 o
   6   5   6       1339.01       1451.73        42.64 o
   7   5   6         79.45         81.08        65.83 o
   8   5   6       3055.74       3219.49        97.25 o
   9   5   6        248.17        240.39        23.26 o
  10   5   6        788.65        745.13        43.92 o
  11   5   6         11.11         16.67        11.74 o
  -8   6   6       1288.86       1305.31        59.34 o
  -7   6   6         30.38         25.78        12.51 o
  -6   6   6       2022.05       2094.25        68.68 o
  -5   6   6       1196.20       1157.87        49.33 o
  -3   6   6        562.95        567.76        27.06 o
  -2   6   6       2092.16       2213.99        40.51 o
  -1   6   6       4207.53       4460.21        59.00 o
   0   6   6        343.66        428.02        17.05 o
   1   6   6       3870.55       3758.22       195.07 o
   2   6   6        398.55        421.38        17.10 o
   3   6   6        100.88         96.04        12.17 o
   4   6   6       7020.06       7392.99        85.74 o
   5   6   6        322.90        326.08        19.01 o
   6   6   6       2744.20       2755.96        67.80 o
   7   6   6          4.93          6.89         6.67 o
   8   6   6       1228.93       1232.69        47.50 o
   9   6   6         90.11         83.62        12.53 o
  10   6   6        690.05        608.09        32.17 o
  -7   7   6        508.93        539.95        37.40 o
  -6   7   6          1.48          4.02         9.48 o
  -5   7   6        478.26        546.53        39.66 o
  -4   7   6       1479.76       1324.53        69.75 o
  -3   7   6       1387.62       1366.79        37.24 o
  -2   7   6         90.96         95.20        10.22 o
  -1   7   6       1759.42       1879.52        67.39 o
   0   7   6       1053.58       1030.05        28.48 o
   1   7   6         42.15         39.70         8.23 o
   2   7   6       4771.98       4854.48        67.51 o
   3   7   6         91.96        100.38        11.11 o
   4   7   6       6468.83       6572.16       205.43 o
   5   7   6        170.61        206.54        17.89 o
   6   7   6        114.95        108.81        13.30 o
   7   7   6        568.42        502.63        30.75 o
   8   7   6        804.29        789.56        40.98 o
   9   7   6       1742.05       1752.20        64.22 o
  10   7   6         23.48         26.21        11.32 o
  -7   8   6       1597.34       1589.14        64.98 o
  -6   8   6          0.00          3.59         9.59 o
  -5   8   6       1718.26       1761.61        62.07 o
  -4   8   6        114.21         97.51        12.69 o
  -3   8   6        587.07        610.69        28.19 o
  -2   8   6       1938.33       1867.32        46.87 o
  -1   8   6          0.85          4.20         8.48 o
   0   8   6       2210.36       2229.30        43.61 o
   1   8   6       1105.88       1145.32        30.76 o
   2   8   6       3842.98       3746.57       125.36 o
   3   8   6        197.58        164.84        14.04 o
   4   8   6        632.49        628.66        30.05 o
   5   8   6        989.07       1061.95        30.55 o
   6   8   6          1.88          6.41         8.09 o
   7   8   6       2202.54       2426.09        85.66 o
   8   8   6        318.06        330.82        24.13 o
   9   8   6        707.24        809.44        55.73 o
  -7   9   6        442.31        455.86        53.43 o
  -6   9   6        109.48        121.92        18.54 o
  -5   9   6        222.64        232.20        22.35 o
  -4   9   6       1629.46       1680.55        43.05 o
  -3   9   6       1133.10       1101.30        36.51 o
  -2   9   6       1007.41       1002.64        36.50 o
  -1   9   6        892.00        906.68        30.56 o
   0   9   6       1092.34       1181.44       106.58 o
   1   9   6        143.78        136.62        13.06 o
   2   9   6       1641.75       1586.70        59.71 o
   3   9   6        529.15        573.62        27.70 o
   4   9   6         14.81         11.95         7.47 o
   5   9   6       2989.24       3156.13        73.93 o
   6   9   6        110.99         90.74        12.56 o
   7   9   6       2249.26       2398.27        83.70 o
   8   9   6        214.18        195.93        29.53 o
   9   9   6        389.24        389.47        58.83 o
  -6  10   6       1280.64       1293.27        57.17 o
  -5  10   6         66.78         62.12        14.63 o
  -4  10   6       2687.97       2774.00        91.82 o
  -3  10   6        674.55        652.76        45.23 o
  -2  10   6       1015.95        969.47        41.34 o
  -1  10   6         72.58         59.71        10.24 o
   0  10   6        476.22        471.36        31.04 o
   1  10   6        737.62        939.69       173.97 o
   2  10   6       2250.76       2253.34        57.20 o
   3  10   6       5428.52       5606.15        96.43 o
   4  10   6        179.13        171.20        17.96 o
   5  10   6        378.04        360.17        24.21 o
   6  10   6        917.16        904.61        52.50 o
   7  10   6         12.76         20.24        20.00 o
   8  10   6        480.25        469.77        40.10 o
  -5  11   6        144.25        136.70        19.98 o
  -4  11   6       1240.00       1236.13        50.60 o
  -3  11   6        379.49        390.27        27.76 o
  -2  11   6       1747.00       1805.87        52.22 o
  -1  11   6       1067.11       1050.62        40.73 o
   0  11   6        515.30        484.71        29.85 o
   1  11   6       2890.25       2930.72        61.98 o
   2  11   6         34.13         43.37        10.47 o
   3  11   6       1010.32        947.85        47.66 o
   4  11   6       1179.78       1106.45        37.12 o
   5  11   6        152.74        166.97        26.16 o
   6  11   6       2393.61       2393.77       108.60 o
   7  11   6         33.71         31.15        19.54 o
  -4  12   6        127.17        106.07        14.14 o
  -3  12   6       1009.06       1012.68        45.91 o
  -2  12   6          1.33          5.46         8.42 o
  -1  12   6       1521.37       1526.52        58.76 o
   0  12   6         13.46          9.08        10.25 o
   1  12   6        978.66        866.58        50.07 o
   2  12   6       1022.41       1041.16        44.77 o
   3  12   6        118.19        104.10        13.82 o
   4  12   6       1541.25       1593.15        77.82 o
   5  12   6          2.14         11.82        14.35 o
   6  12   6       1224.46       1344.32        70.71 o
  -3  13   6        541.93        576.08        31.87 o
  -2  13   6        133.04        133.00        15.52 o
  -1  13   6        193.79        165.73        17.38 o
   0  13   6        545.00        559.83        30.73 o
   1  13   6          4.87          6.54         9.68 o
   2  13   6       1424.36       1475.49        82.19 o
   3  13   6         47.69         26.08        14.31 o
   4  13   6       1149.80       1203.69        67.21 o
  -1  -7   7        652.55        615.01        45.92 o
   0  -7   7        103.89        113.97        23.65 o
   1  -7   7         61.95         67.88        17.24 o
   2  -7   7       1465.92       1468.97        72.19 o
   3  -7   7         37.43         39.31        13.03 o
   4  -7   7         49.75         52.47        13.21 o
   5  -7   7          0.37          3.23        11.65 o
   6  -7   7         12.02         12.67         9.27 o
  -2  -6   7        190.43        172.79        24.90 o
  -1  -6   7        480.23        517.26        39.82 o
   0  -6   7         15.16         13.00        14.14 o
   1  -6   7        473.67        456.46        33.91 o
   2  -6   7         36.79         23.96        13.55 o
   3  -6   7        173.53        177.82        16.21 o
   4  -6   7         17.51          9.65        10.57 o
   5  -6   7        271.99        285.27        24.54 o
   6  -6   7        770.25        774.63        47.13 o
   7  -6   7        346.92        352.36        30.21 o
   8  -6   7         30.74         39.69        16.54 o
  -4  -5   7        551.27        521.36        57.78 o
  -3  -5   7        859.03        848.86        53.79 o
  -2  -5   7         27.56         34.21        17.13 o
  -1  -5   7         71.56         55.83        14.38 o
   0  -5   7        110.82        128.91        23.30 o
   1  -5   7        125.83        123.36        12.72 o
   2  -5   7         31.21         19.09         7.93 o
   3  -5   7       1243.64       1238.95        37.13 o
   4  -5   7        434.37        430.49        27.72 o
   5  -5   7         47.03         42.58        10.57 o
   6  -5   7        245.47        248.97        24.47 o
   7  -5   7        327.58        328.33        28.68 o
   8  -5   7         52.98         51.05        16.45 o
   9  -5   7        532.69        529.07        38.97 o
  -4  -4   7        364.58        332.36        46.31 o
  -3  -4   7          0.42          3.55        10.31 o
  -2  -4   7        227.50        239.36        24.90 o
  -1  -4   7        361.68        391.32        28.41 o
   0  -4   7         45.49         64.01        10.15 o
   1  -4   7         87.33         88.24        14.84 o
   2  -4   7       2043.70       2105.14        53.63 o
   3  -4   7        164.44        168.98        14.73 o
   4  -4   7        294.36        258.07        20.59 o
   5  -4   7          1.55          8.62         7.91 o
   6  -4   7        209.39        231.84        23.82 o
   7  -4   7        369.20        339.47        32.02 o
   8  -4   7        382.60        394.64        33.79 o
   9  -4   7        866.80        837.62        55.98 o
  -5  -3   7          1.09          6.07        19.41 o
  -4  -3   7        517.33        554.79        51.33 o
  -3  -3   7        900.01        955.04        41.66 o
  -2  -3   7        935.27        950.80        36.69 o
  -1  -3   7        427.71        456.85        24.87 o
   0  -3   7          2.15          8.29         8.20 o
   1  -3   7          0.02          6.11         8.58 o
   2  -3   7         29.11         41.36        11.95 o
   3  -3   7        113.37        105.14        12.36 o
   4  -3   7        122.37        138.13        13.57 o
   5  -3   7        373.06        397.45        26.63 o
   6  -3   7         73.76         55.82         8.77 o
   7  -3   7       1391.91       1371.41        86.52 o
   8  -3   7          0.18          3.22        13.20 o
   9  -3   7         12.06         13.56        18.66 o
  10  -3   7        197.10        205.99        29.39 o
  -6  -2   7        313.58        283.73        53.36 o
  -5  -2   7       1042.51       1075.32        87.23 o
  -4  -2   7        272.50        296.77        43.39 o
  -3  -2   7        515.40        547.30        33.76 o
  -2  -2   7         17.42         15.52         7.85 o
  -1  -2   7         97.78         88.85        11.93 o
   0  -2   7        475.43        491.49        24.42 o
   1  -2   7       1220.58       1236.99        38.43 o
   2  -2   7        883.88        909.77        27.88 o
   3  -2   7        844.72        853.50        29.56 o
   4  -2   7        207.06        199.49        15.50 o
   5  -2   7         11.82         10.46         7.62 o
   6  -2   7         15.89         26.22         7.60 o
   7  -2   7        161.72        159.75        23.79 o
   8  -2   7        505.58        510.98        39.67 o
   9  -2   7       1375.30       1320.34        66.71 o
  10  -2   7        196.65        228.23        26.52 o
  -6  -1   7        752.56        741.61        75.62 o
  -5  -1   7         59.56         43.73        11.75 o
  -4  -1   7        374.77        342.64        31.82 o
  -3  -1   7        131.79        158.15        15.82 o
  -2  -1   7       2300.25       2253.64        40.26 o
  -1  -1   7       1416.17       1516.05        41.69 o
   0  -1   7        203.48        202.49        13.85 o
   1  -1   7         11.07         10.12         5.71 o
   2  -1   7        105.38         82.73        12.08 o
   3  -1   7          0.13          3.38         7.61 o
   4  -1   7         17.42         20.85         7.37 o
   5  -1   7         26.90         26.35         6.45 o
   6  -1   7         25.83         27.01         9.70 o
   7  -1   7       2596.41       2554.30        81.95 o
   8  -1   7       1123.29       1172.32        49.45 o
   9  -1   7         33.79         39.19        17.45 o
  10  -1   7         31.55         32.51        19.45 o
  11  -1   7         30.82         22.56        17.55 o
  -7   0   7         72.56         91.13        29.30 o
  -6   0   7        296.55        288.25        26.52 o
  -5   0   7       1707.82       1726.75        62.48 o
  -4   0   7        413.03        361.71        30.37 o
  -3   0   7       1310.19       1493.28       163.20 o
  -2   0   7       1724.19       1672.03        42.38 o
  -1   0   7        233.21        225.53        19.39 o
   0   0   7        690.43        700.99        28.09 o
   1   0   7         61.06         52.56         8.81 o
   2   0   7         10.69         11.71         5.90 o
   3   0   7        426.92        422.58        21.76 o
   4   0   7        601.55        598.37        24.27 o
   5   0   7        623.70        678.07        23.20 o
   6   0   7        183.41        172.28        14.42 o
   7   0   7         63.64         59.53         7.53 o
   8   0   7        226.44        211.70        25.64 o
   9   0   7        419.95        407.62        37.05 o
  10   0   7        328.08        357.15        32.83 o
  11   0   7         68.15         77.37        24.81 o
  -7   1   7        822.26        827.66        52.95 o
  -6   1   7        281.01        266.60        29.78 o
  -5   1   7        301.18        289.00        25.96 o
  -4   1   7         80.15         79.30        17.43 o
  -3   1   7         13.67          6.93         5.93 o
  -2   1   7          7.82         15.02         5.77 o
  -1   1   7       2390.36       2397.16        40.60 o
   0   1   7        366.13        342.41        18.01 o
   1   1   7       1051.12       1096.43        26.53 o
   2   1   7       2136.25       2337.71        45.27 o
   3   1   7        458.84        468.99        18.16 o
   4   1   7        796.49        776.79        27.66 o
   5   1   7        123.94        124.11        11.67 o
   6   1   7         59.62         60.16         8.78 o
   7   1   7         26.61         23.87         7.00 o
   8   1   7       1060.86       1136.14        86.29 o
   9   1   7        679.85        623.04        51.43 o
  10   1   7         11.46         12.37        18.21 o
  11   1   7          5.05          4.40         9.74 o
  -7   2   7         65.97         79.04        16.00 o
  -6   2   7        838.84        862.51        42.21 o
  -5   2   7         57.60         59.35        21.24 o
  -4   2   7          3.41          4.36         9.49 o
  -3   2   7        821.91       1113.65       283.50 o
  -2   2   7       2049.32       2008.11        33.86 o
  -1   2   7       4620.80       4691.41        68.10 o
   0   2   7       2404.05       2473.86        70.76 o
   1   2   7         72.11         61.64        10.00 o
   2   2   7        171.28        124.70        11.40 o
   3   2   7        609.15        685.26        22.30 o
   4   2   7        183.80        194.15        13.44 o
   5   2   7       1842.21       2002.42       120.87 o
   6   2   7        408.40        406.20        17.88 o
   7   2   7        866.09        871.01        28.49 o
   8   2   7          0.82          3.99        11.07 o
   9   2   7          5.54          4.11        11.27 o
  10   2   7         77.12         75.00        21.34 o
  11   2   7          1.25          5.93         8.62 o
  -7   3   7         23.80         23.32        12.34 o
  -6   3   7          5.02         10.32        12.78 o
  -5   3   7       1155.73       1177.18        48.91 o
  -4   3   7        117.66        106.92        17.72 o
  -3   3   7        426.87        488.70        87.01 o
  -2   3   7       1848.98       1763.59        36.23 o
  -1   3   7          7.18          6.63         4.77 o
   0   3   7        200.85        197.29        13.04 o
   1   3   7        476.01        451.98        18.47 o
   2   3   7          2.16          3.75         5.38 o
   3   3   7        361.40        349.10        17.33 o
   4   3   7        268.31        217.94        15.03 o
   5   3   7        562.00        573.96        22.93 o
   6   3   7          4.42          6.17         6.34 o
   7   3   7        544.20        525.28        25.84 o
   8   3   7         38.35         28.22         6.85 o
   9   3   7       1518.02       1517.58        58.04 o
  10   3   7        332.36        340.45        29.81 o
  11   3   7          2.74          7.12        10.62 o
  -7   4   7         40.53         30.78        15.72 o
  -6   4   7        758.76        752.96        54.14 o
  -5   4   7        209.06        202.23        24.43 o
  -4   4   7       1489.25       1546.81        63.85 o
  -3   4   7         23.47         28.94        12.64 o
  -2   4   7       1753.48       1694.38        61.64 o
  -1   4   7       2400.75       2476.41        39.25 o
   0   4   7       3409.29       3925.84       361.27 o
   1   4   7        527.57        519.34        19.05 o
   2   4   7        566.49        578.82        20.27 o
   3   4   7          7.18          5.86         6.39 o
   4   4   7        141.80        145.50        14.83 o
   5   4   7        357.93        345.27        18.11 o
   6   4   7        283.96        267.43        16.18 o
   7   4   7       1652.47       1693.80        48.97 o
   8   4   7        333.65        298.97        21.35 o
   9   4   7        263.16        219.41        17.98 o
  10   4   7          9.32          8.73        14.35 o
  11   4   7         48.74         50.66        18.33 o
  -7   5   7        303.64        291.00        27.41 o
  -6   5   7        317.22        301.87        27.80 o
  -5   5   7        214.39        211.24        21.84 o
  -4   5   7        972.64        933.05        43.58 o
  -3   5   7        233.38        226.90        15.74 o
  -2   5   7       1544.31       1588.77        47.03 o
  -1   5   7       3360.95       3173.06        49.44 o
   0   5   7         39.64         32.04         8.72 o
   1   5   7        312.64        321.62        30.38 o
   2   5   7         82.88         66.38        18.28 o
   3   5   7          5.66          7.46         4.82 o
   4   5   7       1112.35       1106.38        31.06 o
   5   5   7       4525.96       4803.44        70.79 o
   6   5   7        231.10        222.60        17.61 o
   7   5   7        782.78        818.52        28.13 o
   8   5   7        208.88        213.49        20.56 o
   9   5   7         66.14         60.95        21.54 o
  10   5   7          1.32          8.26        15.97 o
  11   5   7        122.34        124.41        24.89 o
  -7   6   7         29.58         36.69        14.28 o
  -6   6   7         96.74         84.96        18.14 o
  -5   6   7         38.95         51.47        15.78 o
  -4   6   7        296.30        323.96        31.25 o
  -3   6   7        270.28        267.16        16.40 o
  -2   6   7         43.52         45.73         8.55 o
  -1   6   7        831.48        718.48        60.32 o
   0   6   7       2174.35       2160.28        39.92 o
   1   6   7       1871.98       1821.01        43.16 o
   2   6   7        400.08        499.27        22.32 o
   3   6   7       2041.25       2131.98        41.34 o
   4   6   7       2313.69       2406.87        82.26 o
   5   6   7       1036.55       1171.77       162.38 o
   6   6   7         41.68         37.30        12.91 o
   7   6   7         24.32         39.70         9.82 o
   8   6   7          1.21          6.46         7.56 o
   9   6   7        161.54        175.26        16.09 o
  10   6   7        230.87        214.04        23.24 o
  -7   7   7        142.43        139.19        20.22 o
  -6   7   7        422.27        436.91        31.09 o
  -5   7   7         34.29         35.84        12.24 o
  -4   7   7        907.73        906.22        42.69 o
  -3   7   7         98.91         95.58        11.50 o
  -2   7   7       1260.31       1338.65        81.67 o
  -1   7   7        286.06        286.49        18.40 o
   0   7   7       1119.92       1129.74        32.60 o
   1   7   7        468.75        452.77        19.97 o
   2   7   7         65.90         96.79        10.92 o
   3   7   7        480.01        452.50        26.56 o
   4   7   7        417.20        400.96        20.80 o
   5   7   7       3027.00       3175.15        85.07 o
   6   7   7        307.21        272.47        19.53 o
   7   7   7        205.95        220.68        22.83 o
   8   7   7        197.30        171.01        15.14 o
   9   7   7        172.01        160.61        19.73 o
  10   7   7         89.28         70.38        16.60 o
  -6   8   7        138.34        132.23        19.45 o
  -5   8   7        716.03        629.83        46.76 o
  -4   8   7         52.51         41.87        14.70 o
  -3   8   7        788.92        809.07        31.02 o
  -2   8   7       1097.80       1141.06        37.19 o
  -1   8   7        179.57        205.09        16.75 o
   0   8   7        292.62        288.70        19.39 o
   1   8   7         48.94         35.17         8.64 o
   2   8   7         40.50         38.13         8.72 o
   3   8   7        934.69        977.34        33.50 o
   4   8   7       1183.59       1256.50        38.61 o
   5   8   7       1074.05       1109.10        35.01 o
   6   8   7         38.72         43.79         9.75 o
   7   8   7       1266.35       1258.14        49.97 o
   8   8   7         27.51         30.12        10.71 o
   9   8   7        157.17        155.98        17.80 o
  -6   9   7         86.76        116.47        20.04 o
  -5   9   7        913.60        920.41        42.29 o
  -4   9   7        884.69        884.92        44.03 o
  -3   9   7         47.74         51.22        10.96 o
  -2   9   7         47.27         38.30        10.70 o
  -1   9   7        410.55        418.90        25.45 o
   0   9   7        798.94        782.66        27.80 o
   1   9   7        429.22        417.37        24.02 o
   2   9   7        703.53        722.44        27.74 o
   3   9   7        877.52        797.45        28.41 o
   4   9   7        525.70        549.03        26.92 o
   5   9   7          0.64         10.81         8.89 o
   6   9   7         17.30         15.07         7.90 o
   7   9   7         54.24         52.62        12.55 o
   8   9   7        266.23        292.47        22.47 o
   9   9   7         17.98         15.71        13.08 o
  -5  10   7          0.68          3.95        10.44 o
  -4  10   7         35.02         31.64        15.35 o
  -3  10   7        337.33        340.35        23.10 o
  -2  10   7         44.62         39.33        12.77 o
  -1  10   7          3.60          4.62         9.13 o
   0  10   7        388.15        417.98        27.89 o
   1  10   7        580.20        596.55        30.64 o
   2  10   7          1.02         11.12        11.03 o
   3  10   7          3.68          6.72        10.30 o
   4  10   7         30.08         36.71         9.36 o
   5  10   7       1790.52       1692.52        54.00 o
   6  10   7        576.32        717.41        41.10 o
   7  10   7        811.80        772.58        56.50 o
   8  10   7        103.81        130.19        35.25 o
  -5  11   7        439.75        417.76        42.31 o
  -4  11   7        166.45        197.34        22.33 o
  -3  11   7        702.09        677.72        40.33 o
  -2  11   7        143.88        159.80        16.13 o
  -1  11   7        438.98        473.88        31.29 o
   0  11   7          0.86          2.65        10.06 o
   1  11   7        604.23        594.76        36.39 o
   2  11   7         10.78          5.45         8.73 o
   3  11   7       1035.91        974.57        47.79 o
   4  11   7       1249.63       1321.71        42.50 o
   5  11   7        178.18        169.39        17.34 o
   6  11   7          1.13          8.19         9.73 o
   7  11   7         13.18          8.63        12.81 o
  -4  12   7        504.97        502.56        35.72 o
  -3  12   7          0.36          5.60         8.52 o
  -2  12   7         22.14         18.12        10.14 o
  -1  12   7        254.30        270.14        21.30 o
   0  12   7          2.50         10.51        10.93 o
   1  12   7        662.84        605.25        36.53 o
   2  12   7       1525.68       1498.99        58.69 o
   3  12   7         76.93         90.68        15.40 o
   4  12   7        237.88        210.35        19.36 o
   5  12   7          1.17          6.28        10.27 o
   6  12   7        292.54        312.91        37.16 o
  -2  13   7         31.93         32.77        13.56 o
  -1  13   7       1096.39       1146.68        56.67 o
   0  13   7         29.60         30.80        11.81 o
   1  13   7        129.24        143.08        16.71 o
   2  13   7          1.03         10.27        12.29 o
   3  13   7        486.74        439.64        35.97 o
   4  13   7         33.54         32.57        23.20 o
   3  -7   8          1.37          7.12        14.41 o
  -1  -6   8        594.64        657.28        51.36 o
   0  -6   8        595.60        635.98        41.80 o
   1  -6   8         14.83         25.76        12.75 o
   2  -6   8        780.31        794.28        52.61 o
   3  -6   8         35.58         29.37        10.45 o
   4  -6   8        900.58        869.34        43.78 o
   5  -6   8        168.99        148.82        19.95 o
   6  -6   8        102.89         93.14        19.43 o
  -2  -5   8        727.44        707.64        42.24 o
  -1  -5   8         75.15         59.35        20.96 o
   0  -5   8        722.29        759.89        49.96 o
   1  -5   8        229.39        236.48        25.46 o
   2  -5   8        224.12        227.24        18.27 o
   3  -5   8        846.45        823.26        34.98 o
   4  -5   8          3.75          8.47        10.07 o
   5  -5   8       3030.57       3142.21       124.40 o
   6  -5   8         80.66         78.29        17.30 o
   7  -5   8       1431.13       1484.43        84.10 o
   8  -5   8        103.77        118.23        20.70 o
  -3  -4   8         79.03         73.67        30.28 o
  -2  -4   8       2500.80       2549.79       105.49 o
  -1  -4   8        504.32        476.67        31.60 o
   0  -4   8       1127.06       1096.87        57.46 o
   1  -4   8       1334.53       1382.28        44.37 o
   2  -4   8        568.46        609.03        34.40 o
   3  -4   8       3404.02       3506.06        77.64 o
   4  -4   8         89.83        102.22        13.57 o
   5  -4   8        645.03        694.33        43.92 o
   6  -4   8         61.55         61.53        17.45 o
   7  -4   8        962.34       1012.52       108.96 o
   8  -4   8        214.99        196.84        25.78 o
   9  -4   8          0.28          4.13        13.24 o
  -4  -3   8        384.81        407.75        66.40 o
  -3  -3   8        410.89        380.62        52.16 o
  -2  -3   8       1000.54        979.03        51.80 o
  -1  -3   8       2796.57       2768.83        63.39 o
   0  -3   8        435.90        437.71        26.70 o
   1  -3   8       1179.68       1234.31        40.96 o
   2  -3   8       1539.32       1537.91        44.15 o
   3  -3   8        748.88        764.73        29.61 o
   4  -3   8       2574.24       2736.42        65.69 o
   5  -3   8       1932.86       1979.81        55.45 o
   6  -3   8        486.81        475.63        38.65 o
   7  -3   8         39.06         24.50        13.70 o
   8  -3   8       1256.33       1354.28        71.00 o
   9  -3   8         36.38         27.78        23.58 o
  -5  -2   8        385.27        439.08        57.78 o
  -4  -2   8          1.80          5.55        18.74 o
  -3  -2   8       1320.95       1035.46        86.63 o
  -2  -2   8         83.23         59.61         9.45 o
  -1  -2   8       5379.78       5505.69        69.48 o
   0  -2   8         28.75         22.43         8.36 o
   1  -2   8         11.38         17.48         7.60 o
   2  -2   8        484.47        463.21        24.58 o
   3  -2   8        251.53        258.71        18.04 o
   4  -2   8        748.38        749.83        35.51 o
   5  -2   8        693.53        671.95        30.18 o
   6  -2   8       2440.07       2269.31       119.70 o
   7  -2   8         95.18        107.69        18.23 o
   8  -2   8       1417.66       1364.50        80.26 o
   9  -2   8        270.23        272.39        29.25 o
  10  -2   8        158.47        166.48        26.49 o
  -5  -1   8       1652.23       1628.39       131.90 o
  -4  -1   8        103.38        111.85        16.67 o
  -3  -1   8       1478.15       1944.81       294.40 o
  -2  -1   8        279.35        228.31        19.87 o
  -1  -1   8       1635.51       1668.09        45.27 o
   0  -1   8        264.92        256.06        18.30 o
   1  -1   8        151.76        142.70        13.17 o
   2  -1   8        259.03        235.65        18.82 o
   3  -1   8        286.30        251.43        18.29 o
   4  -1   8       3240.04       3367.09        56.09 o
   5  -1   8         66.95         67.85        10.53 o
   6  -1   8        374.30        386.94        23.66 o
   7  -1   8        947.24        925.31        47.25 o
   8  -1   8        107.95        118.21        19.30 o
   9  -1   8       3791.41       3975.88       110.93 o
  10  -1   8        281.74        293.75        37.80 o
  -6   0   8         27.02         32.60        23.16 o
  -5   0   8        620.68        659.09        42.88 o
  -4   0   8          1.24          7.00        13.29 o
  -3   0   8        455.69        569.82        61.64 o
  -2   0   8       1212.93       1123.47        34.65 o
  -1   0   8        694.19        667.16        29.27 o
   0   0   8       2711.53       2863.81        62.84 o
   1   0   8        237.53        226.24        16.90 o
   2   0   8         28.35         37.49         8.86 o
   3   0   8       1656.15       1596.74        39.29 o
   4   0   8       1747.49       1816.56        46.05 o
   5   0   8        523.81        554.94        30.32 o
   6   0   8         24.21         25.29        12.41 o
   7   0   8       1170.86       1149.21        34.98 o
   8   0   8          0.07          6.41        14.01 o
   9   0   8       2048.66       2136.95       102.95 o
  10   0   8         76.23         76.13        22.10 o
  -6   1   8        399.24        391.90        40.43 o
  -5   1   8        134.48        132.70        27.57 o
  -4   1   8       1039.99       1079.22        76.96 o
  -3   1   8        251.05        253.63        28.14 o
  -2   1   8       8720.85       8804.36       227.80 o
  -1   1   8         59.89         79.79        15.89 o
   0   1   8        919.21        998.84        28.74 o
   1   1   8       1844.56       1907.41        69.82 o
   2   1   8       2248.46       2338.01        43.67 o
   3   1   8       3745.42       3796.84        57.96 o
   4   1   8        384.17        395.55        20.16 o
   5   1   8       2755.86       2793.45        62.08 o
   6   1   8         15.63         16.59         7.50 o
   7   1   8       1647.89       1578.71       176.15 o
   8   1   8       1074.21       1123.30        62.22 o
   9   1   8        111.60        107.04        20.34 o
  10   1   8        787.72        765.39        48.89 o
  11   1   8          3.09          8.92        23.23 o
  -6   2   8       1593.44       1648.30        89.77 o
  -5   2   8         30.53         39.62        19.89 o
  -4   2   8       1396.51       1429.49        57.24 o
  -3   2   8        405.49        470.35        65.50 o
  -2   2   8       1930.71       1830.29        53.96 o
  -1   2   8        792.51        850.65        31.73 o
   0   2   8          0.77          2.77         8.95 o
   1   2   8       2326.84       2227.93        42.46 o
   2   2   8          6.52         10.66         7.34 o
   3   2   8       5512.43       5388.03        71.71 o
   4   2   8       1745.62       1729.36        40.90 o
   5   2   8       3268.77       3424.35       100.73 o
   6   2   8        361.65        370.13        30.22 o
   7   2   8        599.03        592.75        27.05 o
   8   2   8       1092.56       1086.34        84.53 o
   9   2   8          0.22          2.80        11.98 o
  10   2   8       1036.49       1058.66        58.57 o
  11   2   8        714.41        722.94        44.72 o
  -6   3   8        861.16        845.88        54.87 o
  -5   3   8          0.52          8.08        14.62 o
  -4   3   8        805.61        848.74        56.31 o
  -3   3   8        161.89        232.93        67.41 o
  -2   3   8          3.49          7.92         7.78 o
  -1   3   8       6970.89       6977.34        82.46 o
   0   3   8        455.01        514.21        21.33 o
   1   3   8       2382.02       2429.44        46.24 o
   2   3   8       1604.13       1521.78        36.37 o
   3   3   8       1967.85       1972.98        41.58 o
   4   3   8        760.30        711.60        26.95 o
   5   3   8         85.18         77.63        11.74 o
   6   3   8        819.05        842.25        29.08 o
   7   3   8          7.05          8.21         7.58 o
   8   3   8        331.42        343.47        23.49 o
   9   3   8         30.33         36.80        17.49 o
  10   3   8       1065.03       1010.87        62.13 o
  11   3   8       1020.98        947.94        52.39 o
  -6   4   8        566.99        527.88        43.75 o
  -5   4   8       3159.56       3236.49       131.18 o
  -4   4   8         22.38         19.19        12.18 o
  -3   4   8       3379.10       3869.56       419.97 o
  -2   4   8       1292.37       1301.59        47.42 o
  -1   4   8        392.96        392.21        51.91 o
   0   4   8          1.71          4.37         7.38 o
   1   4   8        473.77        459.07        21.89 o
   2   4   8       1721.15       1766.68        37.79 o
   3   4   8       1455.80       1502.76        39.59 o
   4   4   8       1878.69       1818.19        40.74 o
   5   4   8        141.67        144.79        12.96 o
   6   4   8         44.11         35.36         9.33 o
   7   4   8        489.80        511.68        25.18 o
   8   4   8       1808.22       1825.69        53.17 o
   9   4   8       2236.00       2186.86        97.88 o
  10   4   8         41.51         40.09        31.60 o
  11   4   8        781.82        837.40        59.08 o
  -6   5   8          9.29         14.55        12.31 o
  -5   5   8       2461.67       2424.54       107.30 o
  -4   5   8        242.09        214.10        22.28 o
  -3   5   8       1725.45       1912.05       122.49 o
  -2   5   8        308.56        323.47        17.78 o
  -1   5   8        168.14        162.75        20.32 o
   0   5   8       2854.72       2908.06        49.28 o
   1   5   8        630.42        562.37        28.30 o
   2   5   8       2567.70       2683.08        66.50 o
   3   5   8        427.37        434.72        19.39 o
   4   5   8       2860.99       2828.87        49.51 o
   5   5   8         39.01         37.78        12.02 o
   6   5   8         62.85         54.43        10.30 o
   7   5   8        251.15        239.94        17.74 o
   8   5   8        204.03        190.10        16.65 o
   9   5   8       3002.93       2952.27       251.73 o
  10   5   8          0.31          4.98        12.18 o
  -6   6   8          3.95          5.90        11.45 o
  -5   6   8        580.34        557.87        44.14 o
  -4   6   8        789.10        784.94        52.36 o
  -3   6   8        141.95        161.11        24.20 o
  -2   6   8       2184.21       2236.40        61.32 o
  -1   6   8          8.67          6.63         5.60 o
   0   6   8       1587.30       1253.33       226.66 o
   1   6   8        149.35        127.40        11.93 o
   2   6   8       3544.97       3741.68       108.38 o
   3   6   8       2954.89       2809.66        61.43 o
   4   6   8        469.10        473.10        25.61 o
   5   6   8       3487.91       3686.04        93.57 o
   6   6   8          9.36          5.15         8.86 o
   7   6   8        842.59        822.37        37.22 o
   8   6   8        110.36        110.05       330.89 o
   9   6   8        759.47        814.14       124.49 o
  10   6   8          4.70          5.03         9.78 o
  -6   7   8        298.65        288.26        30.12 o
  -5   7   8         62.17         56.42        16.08 o
  -4   7   8        931.45        950.66        44.85 o
  -3   7   8        854.96        845.46        41.58 o
  -2   7   8       3827.84       3879.77        97.87 o
  -1   7   8        586.95        521.82        26.28 o
   0   7   8        277.48        253.55        18.52 o
   1   7   8       3630.19       3634.10       155.39 o
   2   7   8        477.54        443.22        25.02 o
   3   7   8       8951.41       9111.52       129.69 o
   4   7   8          1.88          8.05         8.00 o
   5   7   8         65.19         52.53        12.37 o
   6   7   8        352.87        353.32        21.56 o
   7   7   8       1747.83       1749.30        60.68 o
   8   7   8        157.49        165.63        16.03 o
   9   7   8         54.06         50.24        16.67 o
  10   7   8       1204.36       1246.22        44.52 o
  -6   8   8        415.60        452.72        60.85 o
  -5   8   8        179.65        168.74        22.90 o
  -4   8   8       2295.09       2380.81       103.60 o
  -3   8   8        462.55        433.29        38.70 o
  -2   8   8        523.92        501.47        29.94 o
  -1   8   8       2270.10       2173.20        59.29 o
   0   8   8        661.55        652.81        34.77 o
   1   8   8       7152.26       7320.10        87.85 o
   2   8   8        127.59        112.19        13.37 o
   3   8   8       1545.44       1594.07        40.84 o
   4   8   8        493.13        513.51        27.05 o
   5   8   8        428.97        445.25        26.99 o
   6   8   8        670.26        700.74        32.34 o
   7   8   8        395.55        408.22        28.96 o
   8   8   8        627.07        658.60        28.33 o
   9   8   8          2.91          5.05         8.36 o
  -5   9   8        530.06        504.18        35.83 o
  -4   9   8        161.64        165.47        35.82 o
  -3   9   8       1677.90       1678.39        62.77 o
  -2   9   8         16.46         12.54         8.23 o
  -1   9   8        732.91        805.69       114.53 o
   0   9   8        457.08        411.86        23.94 o
   1   9   8       2381.54       2470.85        64.09 o
   2   9   8        951.83        960.89        32.81 o
   3   9   8        114.92        137.33        14.58 o
   4   9   8        256.16        255.77        21.18 o
   5   9   8         70.68         76.21        14.25 o
   6   9   8        634.38        656.17        37.33 o
   7   9   8         10.84          7.54         8.76 o
   8   9   8       2391.74       2452.09        83.75 o
   9   9   8         29.85         19.48        12.42 o
  -5  10   8        734.05        750.47        46.50 o
  -4  10   8         83.76         71.96        16.31 o
  -3  10   8       1537.64       1702.31        89.00 o
  -2  10   8        272.27        267.53        20.83 o
  -1  10   8       1575.02       1615.01        50.88 o
   0  10   8       1613.81       1705.41        72.91 o
   1  10   8       1037.35       1072.74        38.42 o
   2  10   8       2706.85       2850.69        71.52 o
   3  10   8          5.61          4.63         9.62 o
   4  10   8         74.24         51.74        10.76 o
   5  10   8          2.45         13.95         7.73 o
   6  10   8        356.04        333.93        28.05 o
   7  10   8        618.27        692.17        36.63 o
   8  10   8         12.94          7.28         9.57 o
  -4  11   8        232.92        207.06        27.90 o
  -3  11   8       1011.81       1006.55        43.61 o
  -2  11   8        286.12        292.38        22.39 o
  -1  11   8        408.95        342.58        24.42 o
   0  11   8       2309.11       2361.12        68.63 o
   1  11   8         75.39         97.08        15.65 o
   2  11   8         75.26         72.57        14.75 o
   3  11   8          3.77         11.04        11.45 o
   4  11   8        773.22        776.67        44.31 o
   5  11   8       2644.03       2657.46        87.90 o
   6  11   8         39.36         47.87        13.09 o
   7  11   8       1805.86       1969.43        85.44 o
  -3  12   8        211.32        186.91        26.60 o
  -2  12   8       2296.42       2314.95        97.48 o
  -1  12   8          1.41          6.08        11.13 o
   0  12   8       1308.07       1279.51        53.58 o
   1  12   8        911.22        924.83        35.57 o
   2  12   8        106.58        116.47        18.78 o
   3  12   8       2362.48       2452.14        83.45 o
   4  12   8         27.71         15.69         9.07 o
   5  12   8        251.14        292.73        24.72 o
   6  12   8         42.72         42.71        14.47 o
  -2  13   8        364.01        368.11        25.27 o
  -1  13   8        347.75        337.14        29.74 o
   0  13   8          1.85          5.46         8.70 o
   1  13   8       2762.17       2821.90       115.58 o
   2  13   8          1.19          3.68        10.87 o
   3  13   8       1396.04       1555.39       117.71 o
   4  13   8         32.26         17.67        13.58 o
   0  -5   9         10.57          7.33        12.70 o
   1  -5   9        461.15        485.67        38.62 o
   2  -5   9          2.17          3.07        11.05 o
   3  -5   9        614.46        601.71        29.84 o
   4  -5   9       1088.90       1089.82        52.41 o
   5  -5   9         27.43         32.74        15.94 o
   6  -5   9        510.08        530.62        37.89 o
  -2  -4   9          1.35         10.79        27.28 o
  -1  -4   9         11.38         23.44        15.50 o
   0  -4   9         38.78         37.22        21.20 o
   1  -4   9        236.63        236.80        26.58 o
   2  -4   9        168.74        181.47        22.85 o
   3  -4   9          6.40          8.57         6.35 o
   4  -4   9        252.73        239.26        19.67 o
   5  -4   9        662.91        631.34        27.82 o
   6  -4   9        354.49        325.17        30.23 o
   7  -4   9        392.76        407.48        33.57 o
   8  -4   9        519.54        526.55        39.43 o
  -3  -3   9          3.74          6.59        18.14 o
  -2  -3   9        504.12        512.07        57.03 o
  -1  -3   9         48.29         42.67        13.52 o
   0  -3   9         64.80         59.75        10.56 o
   1  -3   9        120.10        123.21        16.29 o
   2  -3   9         27.05         28.54        11.12 o
   3  -3   9          9.29          8.18         8.10 o
   4  -3   9       2438.65       2487.17        64.06 o
   5  -3   9        130.36        125.02        14.98 o
   6  -3   9        190.95        200.48        27.17 o
   7  -3   9        798.78        774.97        51.42 o
   8  -3   9          1.50          2.48        11.45 o
  -3  -2   9         42.41         30.43        35.15 o
  -2  -2   9          5.42          5.55        24.06 o
  -1  -2   9          3.95          5.54         8.71 o
   0  -2   9        396.87        362.21        24.74 o
   1  -2   9        970.22        956.31        34.36 o
   2  -2   9        627.18        640.48        36.26 o
   3  -2   9        729.80        687.55        31.54 o
   4  -2   9        866.14        873.23        44.24 o
   5  -2   9        746.52        751.92        42.88 o
   6  -2   9         11.31          9.74         6.43 o
   7  -2   9        716.97        710.07        59.69 o
   8  -2   9        213.12        165.92        25.29 o
   9  -2   9        708.09        681.37        45.35 o
  -4  -1   9         28.68         21.51        20.38 o
  -3  -1   9         31.60         37.73        14.37 o
  -2  -1   9         58.25         76.18        14.90 o
  -1  -1   9        912.21        829.62        30.69 o
   0  -1   9        414.55        412.62        26.40 o
   1  -1   9         15.04         16.54         8.72 o
   2  -1   9          0.61          9.61         9.98 o
   3  -1   9        180.83        185.34        16.18 o
   4  -1   9          3.96          8.60        10.01 o
   5  -1   9        175.31        170.50        18.61 o
   6  -1   9        772.00        807.88        41.87 o
   7  -1   9       1231.87       1207.52        53.44 o
   8  -1   9         32.62         43.07        15.86 o
   9  -1   9        245.55        226.40        26.79 o
  10  -1   9        171.61        139.17        22.88 o
  -5   0   9        178.89        175.36        36.80 o
  -4   0   9        438.80        425.78        33.29 o
  -3   0   9         35.71         48.61        25.23 o
  -2   0   9       1753.84       1764.03        98.32 o
  -1   0   9         43.18         58.65         9.95 o
   0   0   9        113.42        101.08        11.99 o
   1   0   9        289.98        277.11        22.41 o
   2   0   9        213.64        202.17        17.04 o
   3   0   9         14.18         16.83         8.83 o
   4   0   9       1135.63       1175.88        39.88 o
   5   0   9       1713.15       1630.09        46.25 o
   6   0   9        207.67        192.00        19.72 o
   7   0   9        117.65        110.33        19.06 o
   8   0   9        319.48        282.46        27.10 o
   9   0   9        448.30        430.40        38.91 o
  10   0   9        111.73        101.69        23.15 o
  -5   1   9        787.33        837.46        45.65 o
  -4   1   9        640.16        628.60        40.18 o
  -3   1   9         91.13         93.20        19.37 o
  -2   1   9          2.08          7.63        15.24 o
  -1   1   9        541.65        587.85        32.23 o
   0   1   9          9.07         10.97         7.41 o
   1   1   9          2.79          5.85         8.91 o
   2   1   9        148.06        148.86        14.45 o
   3   1   9        441.17        404.53        23.95 o
   4   1   9        682.51        659.11        28.38 o
   5   1   9        126.81        117.19        15.96 o
   6   1   9       1272.96       1191.66        38.29 o
   7   1   9        225.30        209.86        19.43 o
   8   1   9          5.27          3.08        10.89 o
   9   1   9       1378.66       1384.99        85.36 o
  10   1   9        178.75        187.49        27.10 o
  -5   2   9        416.16        433.20        34.56 o
  -4   2   9         39.95         42.37        23.12 o
  -3   2   9        404.94        478.59        60.25 o
  -2   2   9         15.14         17.45        10.87 o
  -1   2   9        296.33        289.13        21.69 o
   0   2   9        412.28        441.96        50.79 o
   1   2   9        233.18        232.91        18.79 o
   2   2   9       1118.41       1196.09        36.29 o
   3   2   9        143.48        120.88        14.19 o
   4   2   9       1599.14       1643.21        44.72 o
   5   2   9        945.43        915.32        29.86 o
   6   2   9       2266.80       2527.21       253.74 o
   7   2   9        719.48        707.36        59.41 o
   8   2   9         85.89         86.37        28.30 o
   9   2   9        249.87        219.11        24.94 o
  10   2   9         38.90         19.88        18.24 o
  -5   3   9        690.87        758.89        53.75 o
  -4   3   9       1280.70       1273.37        68.01 o
  -3   3   9          2.42          9.28        17.43 o
  -2   3   9         33.00         30.59        17.58 o
  -1   3   9          7.54          4.55         4.57 o
   0   3   9         29.73         28.35        11.49 o
   1   3   9        506.17        512.75        28.82 o
   2   3   9        304.08        298.16        19.44 o
   3   3   9        719.13        688.28        34.94 o
   4   3   9        968.25        972.32        36.58 o
   5   3   9          4.47          4.49         5.98 o
   6   3   9         58.16         50.20        15.27 o
   7   3   9        101.80        112.16        14.19 o
   8   3   9        173.39        152.69        15.87 o
   9   3   9        336.92        313.54        32.48 o
  10   3   9        186.04        205.05        25.18 o
  -6   4   9        514.27        495.88        84.08 o
  -5   4   9        898.18        977.61        54.50 o
  -4   4   9        465.58        423.90        38.72 o
  -3   4   9       1096.01       1312.11       204.48 o
  -2   4   9        422.98        397.99        34.91 o
  -1   4   9        483.52        456.19        33.92 o
   0   4   9       1905.29       1894.06        48.05 o
   1   4   9        703.55        693.74        31.83 o
   2   4   9        636.78        592.98        30.12 o
   3   4   9        132.09        139.95        14.73 o
   4   4   9         82.16         89.26        15.43 o
   5   4   9        322.85        296.19        20.39 o
   6   4   9        269.10        270.97        19.15 o
   7   4   9        559.31        530.04        31.17 o
   8   4   9         63.23         67.29        12.45 o
   9   4   9        499.41        492.57        33.78 o
  10   4   9        591.76        581.13        45.74 o
  -6   5   9         12.15         11.25        11.80 o
  -5   5   9        297.02        277.67        29.28 o
  -4   5   9        601.24        593.34        47.59 o
  -3   5   9        448.12        493.15        48.34 o
  -2   5   9       3588.71       3618.61       101.41 o
  -1   5   9         42.13         40.65         7.56 o
   0   5   9        192.65        212.30        30.29 o
   1   5   9       1529.74       1744.36       121.92 o
   2   5   9        408.40        421.24        23.89 o
   3   5   9         18.18         33.34        11.91 o
   4   5   9        237.67        217.15        17.37 o
   5   5   9        308.02        290.65        23.13 o
   6   5   9        496.64        463.47        26.56 o
   7   5   9        233.14        251.92        19.75 o
   8   5   9         79.85         73.99        12.29 o
   9   5   9          7.20          7.81         8.18 o
  10   5   9        290.03        313.92        31.09 o
  -5   6   9        976.27        944.29        54.75 o
  -4   6   9        727.19        725.31        60.02 o
  -3   6   9          4.22          8.06        13.96 o
  -2   6   9          7.05          7.31        14.07 o
  -1   6   9         37.47         39.30         8.20 o
   0   6   9        206.11        212.98        19.64 o
   1   6   9         87.07         74.15        12.16 o
   2   6   9        457.42        572.24       116.44 o
   3   6   9        625.87        908.06       233.87 o
   4   6   9          8.74         16.66         7.22 o
   5   6   9        107.01        113.96        15.10 o
   6   6   9         24.81         16.78         9.77 o
   7   6   9        147.76        144.08        20.58 o
   8   6   9          7.47          7.06         9.64 o
   9   6   9        805.23        910.01       305.99 o
  10   6   9        229.38        319.96       238.09 o
  -5   7   9         56.52         39.82        13.53 o
  -4   7   9          0.23          9.85        13.97 o
  -3   7   9         10.32         12.87        10.37 o
  -2   7   9         83.47         91.39        12.90 o
  -1   7   9        148.15        155.21        14.33 o
   0   7   9        994.30        930.63        29.85 o
   1   7   9       1688.77       1645.08        43.02 o
   2   7   9         21.73         32.82        15.12 o
   3   7   9         14.44         19.52         8.91 o
   4   7   9          5.26         10.18         7.59 o
   5   7   9       1191.39       1325.54        90.98 o
   6   7   9        687.59        712.61        59.19 o
   7   7   9        187.90        202.93        22.71 o
   8   7   9        274.42        268.78        26.49 o
   9   7   9        249.01        268.87        19.71 o
  10   7   9         21.02         18.40        14.70 o
  -5   8   9          2.02          4.16        11.06 o
  -4   8   9       1471.20       1463.19        71.17 o
  -3   8   9        110.50        110.71        21.72 o
  -2   8   9        290.46        300.39        32.18 o
  -1   8   9        156.89        152.03        17.05 o
   0   8   9        708.41        673.60        31.24 o
   1   8   9        271.17        284.52        20.30 o
   2   8   9        583.05        564.39        28.80 o
   3   8   9         59.96         52.53        14.03 o
   4   8   9        195.04        171.74        16.05 o
   5   8   9        298.79        315.55        23.69 o
   6   8   9         48.94         45.70        13.39 o
   7   8   9        701.30        700.91        43.59 o
   8   8   9        200.66        199.96        17.36 o
   9   8   9        204.23        198.51        18.82 o
  -5   9   9        250.31        236.35        25.03 o
  -4   9   9        252.75        230.25        26.33 o
  -3   9   9         24.86         26.62        18.01 o
  -2   9   9        823.14        785.36        39.16 o
  -1   9   9         87.16         88.53        13.22 o
   0   9   9       1149.12       1123.80        47.89 o
   1   9   9       1870.28       1963.92        57.47 o
   2   9   9        933.18        932.29        35.91 o
   3   9   9        157.69        166.27        18.72 o
   4   9   9        147.48        165.12        18.58 o
   5   9   9        388.42        366.99        26.56 o
   6   9   9          1.59          6.55        12.31 o
   7   9   9          9.02         22.54        12.36 o
   8   9   9          1.93         14.23        16.13 o
   9   9   9        454.94        510.48        29.62 o
  -4  10   9        161.63        169.48        24.23 o
  -3  10   9        315.39        318.52        31.21 o
  -2  10   9       1152.21       1103.75        36.62 o
  -1  10   9        483.37        518.13        36.30 o
   0  10   9        128.01        133.10        15.63 o
   1  10   9        662.45        662.28        38.23 o
   2  10   9         36.21         37.70        12.96 o
   3  10   9         42.18         59.89        12.31 o
   4  10   9        175.89        205.39        19.04 o
   5  10   9          6.49          2.28         9.56 o
   6  10   9        747.23        758.20        31.72 o
   7  10   9        646.52        654.30        36.76 o
   8  10   9         30.76         33.83        12.09 o
  -3  11   9        149.78        149.90        23.80 o
  -2  11   9       1508.77       1511.49        59.14 o
  -1  11   9        238.73        212.88        18.28 o
   0  11   9         51.44         74.21        14.28 o
   1  11   9        110.34        109.05        17.66 o
   2  11   9        151.04        129.92        17.71 o
   3  11   9        979.33        947.10        43.21 o
   4  11   9          4.28          8.59        12.96 o
   5  11   9        594.35        567.51        28.70 o
   6  11   9        516.57        545.09        31.74 o
   7  11   9        481.95        534.30        33.44 o
  -2  12   9        161.96        136.78        16.03 o
  -1  12   9        148.04        147.89        20.06 o
   0  12   9         75.39         76.88        14.05 o
   1  12   9        254.50        260.50        47.46 o
   2  12   9          3.72          7.93        11.28 o
   3  12   9        223.09        198.87        18.82 o
   4  12   9       1228.20       1196.09        56.74 o
   5  12   9        158.16        156.45        17.40 o
   6  12   9         95.34        116.49        17.12 o
   0  13   9        500.60        508.15        34.59 o
   1  13   9        126.54        134.47        16.02 o
   2  13   9         92.72         86.78        22.11 o
   3  13   9         72.05         64.14        16.32 o
   4  13   9        591.06        652.52        34.40 o
   1  -4  10         28.15         20.24        12.61 o
   2  -4  10        361.01        368.14        39.51 o
   3  -4  10        193.94        204.46        21.89 o
   4  -4  10       2117.15       2229.43        69.87 o
   5  -4  10          0.30          3.36        15.59 o
   6  -4  10        876.09        903.34        78.24 o
  -1  -3  10        198.84        188.25        44.14 o
   0  -3  10       2196.53       2098.48       108.10 o
   1  -3  10         46.88         52.37        10.86 o
   2  -3  10       1276.09       1327.14        53.09 o
   3  -3  10         29.73         21.21        11.76 o
   4  -3  10       3211.32       3365.43       100.40 o
   5  -3  10        749.89        731.36        38.19 o
   6  -3  10        137.61        142.62        22.78 o
   7  -3  10        226.75        232.00        30.76 o
  -2  -2  10       1467.98       1420.65        95.02 o
   0  -2  10       1462.76       1466.50        71.63 o
   1  -2  10         74.46         72.98        12.42 o
   2  -2  10        611.16        663.66        40.36 o
   3  -2  10       1599.92       1586.63        66.38 o
   4  -2  10         21.66         29.14        10.66 o
   5  -2  10       1220.02       1302.23        53.60 o
   6  -2  10          1.45          5.60        12.72 o
   7  -2  10       2298.93       2352.27       111.46 o
   8  -2  10        441.80        404.51        53.21 o
  -3  -1  10          3.42         17.39        29.30 o
  -2  -1  10       1147.02       1150.27        99.60 o
  -1  -1  10        534.44        538.07        51.26 o
   0  -1  10        317.63        331.59        24.85 o
   1  -1  10       1570.71       1614.97        49.53 o
   2  -1  10        390.74        376.36        26.90 o
   3  -1  10       1608.87       1648.06        50.07 o
   4  -1  10        545.21        509.56        31.87 o
   5  -1  10       1261.41       1248.44        42.08 o
   6  -1  10         91.01         71.97        12.18 o
   7  -1  10         24.34         16.74        14.53 o
   8  -1  10        859.00        837.37        57.23 o
   9  -1  10         64.56         64.75        22.29 o
  -3   0  10       1445.95       1505.71        89.72 o
  -2   0  10        224.34        198.17        21.08 o
  -1   0  10        974.12        966.91        41.01 o
   0   0  10         23.83         12.35        10.08 o
   1   0  10        446.65        507.35        31.93 o
   2   0  10        200.29        198.98        17.13 o
   3   0  10        728.98        723.67        31.90 o
   4   0  10         78.49         83.06        13.50 o
   5   0  10        133.08        115.86        15.00 o
   6   0  10        724.92        719.04        41.11 o
   7   0  10         27.21         26.31        15.35 o
   8   0  10        791.43        808.28        51.16 o
   9   0  10         36.66         29.31        16.26 o
  -4   1  10        107.65        119.81        18.60 o
  -3   1  10       1428.60       1956.54       425.78 o
  -2   1  10          2.72          6.20         9.74 o
  -1   1  10       1106.41       1105.14        36.62 o
   0   1  10          0.75          2.54         8.84 o
   1   1  10        780.93        778.80        32.06 o
   2   1  10        242.72        238.45        19.88 o
   3   1  10        371.40        364.17        25.04 o
   4   1  10       3720.02       3692.93        82.47 o
   5   1  10        623.54        618.77        34.59 o
   6   1  10       1909.41       1903.60        48.22 o
   7   1  10          2.86          9.40         6.93 o
   8   1  10       1177.32       1346.17        71.39 o
   9   1  10        864.74        775.49       170.42 o
  10   1  10         57.73         61.87        24.23 o
  -4   2  10        118.96        115.09        18.89 o
  -3   2  10        603.09        875.61        67.45 o
  -2   2  10       1049.54        954.20        53.49 o
  -1   2  10        518.77        518.17        31.80 o
   0   2  10        638.73        685.83        34.98 o
   1   2  10        187.67        191.34        17.19 o
   2   2  10       3211.58       3270.72        78.36 o
   3   2  10         82.16         92.41        17.20 o
   4   2  10       4017.69       4046.70        88.74 o
   5   2  10        500.21        488.72        30.31 o
   6   2  10        198.80        178.28        20.09 o
   7   2  10         53.81         62.88        11.85 o
   8   2  10        268.33        258.63        30.19 o
   9   2  10       2058.76       2048.98        97.05 o
  10   2  10          2.46          9.13        14.21 o
  -4   3  10        220.84        172.39        21.80 o
  -3   3  10        577.11        644.60       118.74 o
  -2   3  10        605.27        584.23        44.10 o
  -1   3  10        609.95        566.57        32.34 o
   0   3  10       1672.88       1671.53        46.25 o
   1   3  10         45.65         42.55        11.97 o
   2   3  10       1714.64       1634.33        48.80 o
   3   3  10       2115.57       2163.33        77.07 o
   4   3  10         64.81         54.31        11.25 o
   5   3  10        811.69        779.49        34.66 o
   6   3  10         18.82         19.75         9.12 o
   7   3  10       4536.73       4695.42        76.63 o
   8   3  10         37.14         48.97        18.20 o
   9   3  10       1730.81       1757.68        87.42 o
  10   3  10        149.08        151.37        26.70 o
  -5   4  10          0.56         10.06        16.04 o
  -4   4  10       2594.28       2647.77       131.86 o
  -3   4  10         22.97         32.21        18.49 o
  -2   4  10       1956.14       1995.26        71.86 o
  -1   4  10         31.01         44.81        15.40 o
   0   4  10        836.18        841.06        37.75 o
   1   4  10        614.04        638.33        32.76 o
   2   4  10          1.46          6.58         8.22 o
   3   4  10       1491.30       1449.05        42.00 o
   4   4  10        469.88        425.61        30.10 o
   5   4  10       1153.16       1113.65        40.46 o
   6   4  10        244.89        229.17        21.57 o
   7   4  10       1181.47       1191.62        39.70 o
   8   4  10       1275.79       1214.01        60.26 o
   9   4  10         15.26         16.81        16.09 o
  10   4  10        514.90        485.50        42.52 o
  -5   5  10         37.31         34.04        19.37 o
  -4   5  10       2321.42       2308.99       102.64 o
  -3   5  10        923.19        988.83       103.04 o
  -2   5  10       2694.88       2844.99        89.34 o
  -1   5  10          4.22          6.34         6.09 o
   0   5  10       1030.51       1030.41        47.47 o
   1   5  10        372.37        370.08        21.58 o
   2   5  10        117.63         91.59        16.33 o
   3   5  10       1916.90       1954.17        47.01 o
   4   5  10         32.21         33.97        10.44 o
   5   5  10       1412.69       1340.67        44.13 o
   6   5  10        500.11        475.89        29.41 o
   7   5  10         80.95         68.17        14.07 o
   8   5  10        999.16        981.06        49.53 o
   9   5  10        783.90        828.30        50.28 o
  10   5  10       1297.36       1285.73        62.12 o
  -5   6  10         40.22         44.22        20.31 o
  -4   6  10        446.49        418.27        45.30 o
  -3   6  10       2324.15       2543.88       142.24 o
  -2   6  10         71.75         67.44        16.38 o
  -1   6  10       1010.42        996.39        31.52 o
   0   6  10          3.01          3.97         7.70 o
   1   6  10       1116.17       1133.55        63.27 o
   2   6  10       1183.17       1160.59        49.89 o
   3   6  10        623.21        596.71        54.39 o
   4   6  10        103.40         89.57        13.79 o
   5   6  10          1.20          3.76         9.49 o
   6   6  10       2186.95       2194.54        65.37 o
   7   6  10        380.10        365.00        29.10 o
   8   6  10        965.22        986.23        39.01 o
   9   6  10         41.81         39.89        11.01 o
  10   6  10         19.71         14.15        13.87 o
  -4   7  10         12.84         15.94        13.51 o
  -3   7  10       1881.55       1898.33        87.27 o
  -2   7  10         55.70         54.65        19.43 o
  -1   7  10        740.63        714.85        37.43 o
   0   7  10        292.29        281.97        22.76 o
   1   7  10         56.51         50.88        12.88 o
   2   7  10       1128.81       1072.62        38.92 o
   3   7  10         66.14         74.83        16.03 o
   4   7  10       1138.68       1215.28       140.12 o
   5   7  10         55.43         70.34        31.51 o
   6   7  10       2409.54       2558.19        72.79 o
   7   7  10       1217.65       1238.63        61.98 o
   8   7  10        124.35        145.25        44.23 o
   9   7  10       1075.83       1180.90       134.06 o
  -4   8  10          7.03          4.43        12.10 o
  -3   8  10       1095.48       1112.78        60.29 o
  -2   8  10          9.61         18.96        14.75 o
  -1   8  10         86.32         85.45        12.99 o
   0   8  10       2015.44       2023.20        52.52 o
   1   8  10          9.30          3.59         8.81 o
   2   8  10       2388.41       2376.71        80.18 o
   3   8  10        405.01        407.81        29.04 o
   4   8  10       1509.54       1541.33        47.90 o
   5   8  10        178.73        210.07        18.73 o
   6   8  10        413.75        405.77        28.22 o
   7   8  10       3049.60       3172.20       101.64 o
   8   8  10         30.49         47.53        12.00 o
   9   8  10        812.40        705.71        37.49 o
  -4   9  10        634.05        631.01        42.20 o
  -3   9  10        211.84        187.75        23.29 o
  -2   9  10       1835.48       2026.45        95.74 o
  -1   9  10         13.03         21.20         8.93 o
   0   9  10       1075.65       1018.36        44.34 o
   1   9  10        785.96        788.88        42.52 o
   2   9  10        665.26        622.05        37.28 o
   3   9  10        222.99        218.35        19.24 o
   4   9  10       1230.06       1181.06        52.74 o
   5   9  10        483.08        466.79        32.54 o
   6   9  10          3.09          6.52         9.40 o
   7   9  10       1390.39       1281.99        57.59 o
   8   9  10        284.29        257.13        27.04 o
  -3  10  10         30.59         44.68        15.14 o
  -2  10  10       1417.14       1371.56        76.93 o
  -1  10  10        321.39        370.89        61.51 o
   0  10  10          1.96          6.62        10.20 o
   1  10  10       1180.19       1140.02        48.78 o
   2  10  10          0.05          7.83        11.37 o
   3  10  10       1100.89       1087.09        44.40 o
   4  10  10         14.92         20.04        10.28 o
   5  10  10       1132.51       1175.34        56.12 o
   6  10  10         58.17         63.08        16.12 o
   7  10  10         14.73         24.30        10.57 o
   8  10  10        873.77       1007.20        45.41 o
  -2  11  10         50.97         39.02        14.42 o
  -1  11  10       1101.98       1093.97        53.77 o
   0  11  10        140.07        128.57        17.88 o
   1  11  10        892.97        911.06        36.13 o
   2  11  10        545.71        533.22        28.81 o
   3  11  10       1101.19       1142.74        57.97 o
   4  11  10        271.98        236.76        20.49 o
   5  11  10         23.04         37.35        14.37 o
   6  11  10        633.98        737.12        42.28 o
   7  11  10         36.75         34.56        12.75 o
  -1  12  10        479.27        515.17        33.24 o
   0  12  10        205.11        220.24        21.41 o
   1  12  10       1587.68       1761.50        96.45 o
   2  12  10        486.73        527.95        30.65 o
   3  12  10         15.69         14.33         8.95 o
   4  12  10        207.84        222.63        20.71 o
   5  12  10         62.41         68.99        17.45 o
   1  13  10        449.71        445.23        42.53 o
   2  13  10       1767.79       1807.28        89.33 o
   3  13  10         68.88         81.33        15.78 o
   2  -3  11          1.54          5.10         8.35 o
   3  -3  11        773.37        824.00        38.34 o
   4  -3  11        380.70        398.55        25.49 o
   5  -3  11        193.93        191.19        20.66 o
   0  -2  11        205.49        180.37        23.91 o
   1  -2  11        642.35        677.86        33.07 o
   2  -2  11       1314.21       1389.60        63.78 o
   3  -2  11        527.38        567.18        31.96 o
   4  -2  11       1033.25       1017.51        50.86 o
   5  -2  11        158.95        144.89        16.36 o
   6  -2  11        428.35        418.15        42.71 o
   7  -2  11        122.97         92.99        20.80 o
  -1  -1  11         45.06         37.02        23.76 o
   0  -1  11       1191.27       1244.24        57.47 o
   1  -1  11        562.10        572.38        36.03 o
   2  -1  11        415.09        423.06        27.59 o
   3  -1  11         55.91         61.29        17.50 o
   4  -1  11        110.15        102.67        15.22 o
   5  -1  11        455.48        466.83        29.39 o
   6  -1  11         64.03         54.25        11.81 o
   7  -1  11         14.72         23.09        17.05 o
   8  -1  11        101.11        106.03        23.60 o
  -2   0  11        244.88        247.65        25.85 o
  -1   0  11        188.05        175.11        20.33 o
   0   0  11        442.06        427.22        28.02 o
   1   0  11          0.12          6.59        14.24 o
   2   0  11        312.10        326.28        24.53 o
   3   0  11        107.90        103.54        15.86 o
   4   0  11        541.71        535.43        34.56 o
   5   0  11        124.73        114.08        16.26 o
   6   0  11         82.45         73.33        12.79 o
   7   0  11        167.62        157.15        22.96 o
   8   0  11         65.68         52.48        17.81 o
  -2   1  11          8.73         10.94        19.18 o
  -1   1  11        120.89        104.62        20.77 o
   0   1  11       1424.94       1390.32        53.99 o
   1   1  11        143.25        154.12        16.04 o
   2   1  11        809.93        849.78        34.72 o
   3   1  11        895.08        943.48        37.21 o
   4   1  11          8.93         15.35         9.47 o
   5   1  11         47.46         55.35        12.55 o
   6   1  11        180.42        165.39        17.42 o
   7   1  11         93.65         88.73        22.98 o
   8   1  11         92.00        116.81        22.23 o
   9   1  11        101.85        128.75        27.73 o
  -3   2  11          9.84         20.48        14.29 o
  -2   2  11          2.23          2.71        12.00 o
  -1   2  11        205.47        164.80        21.10 o
   0   2  11       1469.51       1475.51        56.63 o
   1   2  11       1174.63       1175.89        64.40 o
   2   2  11         51.90         57.85        14.64 o
   3   2  11        398.99        441.30        31.66 o
   4   2  11        277.29        301.20        20.98 o
   5   2  11        222.65        202.21        21.21 o
   6   2  11       1304.54       1341.31       136.77 o
   7   2  11       1004.93        993.97        44.91 o
   8   2  11         43.75         49.83        19.34 o
   9   2  11        295.14        249.28        44.86 o
  -3   3  11        305.39        396.16        50.44 o
  -2   3  11         16.06          5.69         9.40 o
  -1   3  11          4.39          9.71        11.76 o
   0   3  11          3.36          5.78        11.45 o
   1   3  11       1047.81       1090.11        60.81 o
   2   3  11       1270.48       1227.80        38.83 o
   3   3  11        563.33        520.97        31.87 o
   4   3  11        523.07        490.41        33.26 o
   5   3  11        224.37        203.77        22.08 o
   6   3  11          6.05          9.87         8.19 o
   7   3  11         60.93         50.74        18.11 o
   8   3  11         92.98         83.38        25.26 o
   9   3  11        109.43        110.34        29.41 o
  -3   4  11          7.32          9.07        13.82 o
  -2   4  11        137.02        130.82        24.35 o
  -1   4  11         20.97         30.89        14.19 o
   0   4  11        709.86        678.70        39.43 o
   1   4  11       2160.41       2204.75        70.45 o
   2   4  11        952.06        973.61        40.37 o
   3   4  11          8.09         10.52         9.00 o
   4   4  11        312.44        331.90        21.38 o
   5   4  11        247.60        238.34        20.13 o
   6   4  11         78.96         81.76        16.08 o
   7   4  11        558.56        532.37        33.86 o
   8   4  11        856.56        780.21        43.65 o
   9   4  11         35.32         33.17        18.29 o
  -3   5  11        110.15        126.04        30.07 o
  -2   5  11        334.91        359.94        50.29 o
  -1   5  11        426.82        422.87        40.75 o
   0   5  11       2341.76       2374.67        79.49 o
   1   5  11        250.64        253.19        26.30 o
   2   5  11         81.17        103.84        19.56 o
   3   5  11        254.80        246.16        21.28 o
   4   5  11         12.41         19.53        11.18 o
   5   5  11        712.47        698.52        41.60 o
   6   5  11        594.51        566.22        34.43 o
   7   5  11        409.62        355.87        26.73 o
   8   5  11         34.43         58.91        14.23 o
   9   5  11         29.90         21.68        13.10 o
  -3   6  11        489.94        470.35        39.25 o
  -2   6  11         91.59         81.91        17.42 o
  -1   6  11         17.77         21.86        11.33 o
   0   6  11        351.70        329.60        23.81 o
   1   6  11         12.00         18.22        12.20 o
   2   6  11         38.02         50.10        19.03 o
   3   6  11       1045.91       1055.00        36.95 o
   4   6  11        347.84        319.33        23.17 o
   5   6  11         41.93         38.89        16.37 o
   6   6  11          0.30          8.38        11.37 o
   7   6  11        186.38        173.75        19.15 o
   8   6  11        163.58        177.78        20.52 o
   9   6  11        215.09        209.41        31.07 o
  -3   7  11        119.89        119.10        20.95 o
  -2   7  11        104.10        119.89        23.73 o
  -1   7  11          1.65          9.20        15.51 o
   0   7  11        138.51        157.43        15.34 o
   1   7  11        222.20        217.34        17.65 o
   2   7  11        611.59        603.67        34.94 o
   3   7  11        111.32        110.93        18.70 o
   4   7  11          0.58          3.27        11.07 o
   5   7  11        695.30        881.17       274.27 o
   6   7  11       1046.90       1218.80       275.76 o
   7   7  11       1501.89       1526.28        71.67 o
   8   7  11        545.47        662.24       222.42 o
   9   7  11        119.89        179.99       625.18 o
  -3   8  11         51.41         32.12        15.59 o
  -2   8  11        590.43        771.33       206.80 o
  -1   8  11          2.66          4.46        12.71 o
   0   8  11         49.38         48.85        13.52 o
   1   8  11        343.45        360.11        33.80 o
   2   8  11         57.41         64.38        14.46 o
   3   8  11        493.79        507.36        32.43 o
   4   8  11         21.79         21.47        10.66 o
   5   8  11        433.55        467.03        34.07 o
   6   8  11        804.78        781.74        34.21 o
   7   8  11          0.79          7.31        12.20 o
   8   8  11         34.25         45.38        18.32 o
  -3   9  11         65.66         78.20        20.93 o
  -2   9  11         42.06         34.31        14.77 o
  -1   9  11        274.40        234.13        26.73 o
   0   9  11        538.56        515.65        28.92 o
   1   9  11         32.45         36.99        10.72 o
   2   9  11        709.57        683.58        41.19 o
   3   9  11        971.06        962.52        46.72 o
   4   9  11         84.52         49.23        14.75 o
   5   9  11         40.43         50.06        15.58 o
   6   9  11         44.36         60.39        15.45 o
   7   9  11         63.84         49.19        14.00 o
   8   9  11         76.17         70.06        17.12 o
  -2  10  11        510.76        491.87        45.52 o
  -1  10  11         65.57        106.07        26.42 o
   0  10  11       1774.37       1639.74        62.34 o
   1  10  11         16.12          9.50         9.39 o
   2  10  11          3.84          8.11        10.71 o
   3  10  11        334.36        361.82        24.74 o
   4  10  11         28.15         27.81        17.68 o
   5  10  11        181.07        204.18        20.34 o
   6  10  11         85.14         88.79        18.28 o
   7  10  11        357.46        396.49        47.65 o
  -1  11  11        181.32        209.13        29.55 o
   0  11  11        121.27        133.91        16.97 o
   1  11  11        318.58        281.20        23.10 o
   2  11  11         15.20         11.32        11.81 o
   3  11  11        589.05        644.91        37.52 o
   4  11  11        291.87        280.17        22.83 o
   5  11  11        191.92        203.57        23.76 o
   6  11  11         47.18         39.48        12.64 o
   0  12  11         52.06         50.45        16.90 o
   1  12  11         24.21         15.57        11.74 o
   2  12  11        615.08        584.95        39.87 o
   3  12  11          7.82          9.29        10.30 o
   4  12  11         29.24         21.30        10.84 o
   2  -1  12       1429.74       1466.54        55.17 o
   3  -1  12         93.72         88.37        18.80 o
   4  -1  12       1235.44       1225.55        57.42 o
   5  -1  12          2.74         11.27        11.98 o
   0   0  12       1010.06       1139.95        59.09 o
   1   0  12        197.86        201.82        24.38 o
   2   0  12       1602.45       1624.43        72.75 o
   3   0  12       1122.24       1087.25        53.25 o
   4   0  12        640.02        625.99        33.87 o
   5   0  12        202.03        184.89        19.79 o
   6   0  12         83.08         77.17        19.85 o
   7   0  12        410.10        412.40        35.57 o
   0   1  12       1411.03       1367.55        63.25 o
   1   1  12         15.79         19.40         9.30 o
   2   1  12        360.04        345.15        25.40 o
   3   1  12        489.17        525.47        32.00 o
   4   1  12        354.96        350.61        30.21 o
   5   1  12       1172.36       1157.90        49.64 o
   6   1  12        211.99        199.43        18.42 o
   7   1  12        501.86        487.26        42.20 o
  -1   2  12        293.54        287.20        34.35 o
   0   2  12          1.67          6.42        13.09 o
   1   2  12       1490.19       1583.13        60.22 o
   2   2  12         24.13         20.72        10.97 o
   3   2  12       1954.04       2077.66       262.78 o
   4   2  12          0.16          2.83        10.82 o
   5   2  12        514.76        554.97        55.67 o
   6   2  12         56.07         44.51        16.01 o
   7   2  12         49.53         52.22        21.93 o
   8   2  12       1088.17       1057.56        60.04 o
  -2   3  12        396.98        348.40        39.90 o
  -1   3  12        465.20        468.40        36.14 o
   0   3  12         48.28         50.80        15.37 o
   1   3  12       1136.68       1139.95        44.99 o
   2   3  12        147.67        148.63        15.76 o
   3   3  12        984.30       1016.80        48.50 o
   4   3  12        379.40        365.74        27.43 o
   5   3  12         17.32         17.59        10.42 o
   6   3  12       2760.21       2733.34        95.52 o
   7   3  12         31.14         29.41        16.68 o
   8   3  12        885.82        849.88        59.54 o
  -2   4  12        158.82        163.31        25.80 o
  -1   4  12        396.22        409.20        38.51 o
   0   4  12         34.51         41.65        16.75 o
   1   4  12        172.52        152.66        15.84 o
   2   4  12       2163.94       2203.39        78.52 o
   3   4  12          3.84          8.35        10.37 o
   4   4  12       1501.73       1491.02        58.90 o
   5   4  12         16.41         18.49        11.28 o
   6   4  12       1825.74       1778.78        66.84 o
   7   4  12        314.15        269.62        24.32 o
   8   4  12        269.04        244.98        40.06 o
  -2   5  12        285.11        258.54        32.59 o
  -1   5  12         30.63         27.74        18.33 o
   0   5  12        998.08       1050.43        49.84 o
   1   5  12        347.54        376.37        26.50 o
   2   5  12       3335.87       3389.96       111.35 o
   3   5  12          0.06          4.47         8.77 o
   4   5  12       1406.39       1338.70        53.79 o
   5   5  12        154.17        142.70        17.86 o
   6   5  12         59.85         52.22        12.68 o
   7   5  12       1024.65        941.94        46.69 o
   8   5  12         82.53         83.88        17.72 o
  -2   6  12       2587.30       2641.71        98.63 o
  -1   6  12        360.72        342.42        34.36 o
   0   6  12       2073.77       2048.55        91.31 o
   1   6  12         22.48         26.34        13.76 o
   2   6  12        111.66        132.45        22.12 o
   3   6  12         57.07         60.33        16.46 o
   4   6  12          7.09         11.47        10.34 o
   5   6  12       1613.36       1571.61        61.82 o
   6   6  12          9.42          5.78         8.63 o
   7   6  12       1682.54       1730.52        68.32 o
   8   6  12        154.77        153.18        19.21 o
  -2   7  12        953.39       1013.34        67.30 o
  -1   7  12        621.71        615.41        44.24 o
   0   7  12        427.16        437.82        36.88 o
   1   7  12        430.96        432.11        23.75 o
   2   7  12        377.90        388.04        29.28 o
   3   7  12       2122.69       2595.69       458.66 o
   4   7  12        711.03        680.21        52.17 o
   5   7  12       1092.51       1217.88       193.67 o
   6   7  12        139.28        138.27        20.78 o
   7   7  12        355.92        377.90        47.23 o
   8   7  12        629.90        697.53        89.99 o
  -2   8  12        186.95        163.82        51.18 o
  -1   8  12         19.28         16.17        13.66 o
   0   8  12        768.09        740.87        49.33 o
   1   8  12       1045.98       1072.39        41.08 o
   2   8  12         63.92         47.21        16.92 o
   3   8  12       1746.72       1676.27        62.78 o
   4   8  12        104.38         91.07        16.96 o
   5   8  12          3.00          5.19         8.76 o
   6   8  12        781.28        801.71        44.88 o
   7   8  12         13.80          8.10        10.34 o
   8   8  12       2540.35       2700.81       160.23 o
  -1   9  12        580.10        583.06        41.66 o
   0   9  12         20.77         25.15        14.55 o
   1   9  12        676.08        614.08        39.83 o
   2   9  12        700.36        690.16        45.30 o
   3   9  12          7.99          6.89        11.04 o
   4   9  12        707.27        652.03        36.49 o
   5   9  12          0.57          6.33         7.97 o
   6   9  12       1440.98       1511.17        69.22 o
   7   9  12        129.61        131.39        20.10 o
   0  10  12          6.79         12.79        18.73 o
   1  10  12        320.98        298.75        24.32 o
   2  10  12       2279.82       2241.81        93.98 o
   3  10  12        400.83        405.42        28.37 o
   4  10  12       1210.85       1298.68        61.81 o
   5  10  12         36.81         29.43        12.57 o
   6  10  12       1072.64       1106.73        46.12 o
   1  11  12         91.34        102.62        15.84 o
   2  11  12        416.89        462.22        37.66 o
   3  11  12          0.49          6.18         9.70 o
   4  11  12        240.52        234.12        31.79 o
   5  11  12        582.83        620.71        36.08 o
   3   1  13         66.04         78.38        19.21 o
   4   1  13         17.07         18.14        10.07 o
   5   1  13         37.95         36.32        12.27 o
   1   2  13        360.87        315.07        38.89 o
   2   2  13          0.85          3.53        10.61 o
   3   2  13        228.77        204.85        25.73 o
   4   2  13         49.80         49.53        16.07 o
   5   2  13          4.43          9.70        11.66 o
   6   2  13        161.84        158.96        19.10 o
   1   3  13         69.22         59.35        19.28 o
   2   3  13       1661.03       1644.17        75.83 o
   3   3  13        203.27        206.91        20.41 o
   4   3  13        322.91        316.49        28.28 o
   5   3  13         58.05         53.58        14.52 o
   6   3  13         40.51         37.80        12.61 o
   7   3  13          9.66         10.70         8.62 o
   0   4  13         95.54         91.99        19.47 o
   1   4  13        366.79        378.23        42.39 o
   2   4  13        833.12        807.27        43.56 o
   3   4  13         52.95         43.02        19.60 o
   4   4  13        104.21         99.70        17.69 o
   5   4  13          1.71         10.84        11.01 o
   6   4  13        245.37        187.69        23.21 o
   7   4  13         24.45         28.83        11.23 o
   0   5  13        177.45        170.43        26.04 o
   1   5  13        228.88        233.72        29.06 o
   2   5  13         15.03         12.47        10.10 o
   3   5  13        120.91        127.18        18.38 o
   4   5  13        111.68         87.81        15.72 o
   5   5  13          2.02          4.24         8.94 o
   6   5  13        132.44        129.36        20.03 o
   7   5  13          3.41          8.56         9.14 o
   0   6  13        244.96        222.01        30.74 o
   1   6  13         29.99         37.84        15.77 o
   2   6  13       1241.29       1461.27       247.24 o
   3   6  13        453.61        460.38        38.06 o
   4   6  13         23.93         27.21        12.69 o
   5   6  13        303.92        284.06        24.57 o
   6   6  13         68.61         72.25        15.36 o
   7   6  13         10.43         21.11        10.24 o
   0   7  13        205.85        222.68        31.63 o
   1   7  13        455.69        417.72        35.46 o
   2   7  13         90.09         92.62        17.64 o
   3   7  13        433.32        549.13       142.94 o
   4   7  13          2.71          9.90        13.14 o
   5   7  13        766.50        831.11        92.28 o
   6   7  13         12.14         10.30         8.68 o
   7   7  13        300.02        259.66        24.00 o
   0   8  13        175.45        170.62        25.22 o
   1   8  13        101.25         90.82        17.79 o
   2   8  13        404.50        390.24        25.16 o
   3   8  13        385.23        328.59        25.29 o
   4   8  13        383.01        398.29        27.46 o
   5   8  13          3.19          6.17        12.30 o
   6   8  13        352.21        469.72        62.46 o
   1   9  13        247.19        185.51        32.05 o
   2   9  13       1136.84       1167.86        46.53 o
   3   9  13        268.16        240.74        24.55 o
   4   9  13         66.87         62.45        17.78 o
   5   9  13        115.24        109.55        18.46 o
   2  10  13          8.65         10.58         9.22 o
   3  10  13          1.70          8.32        11.62 o
   4  10  13        325.93        362.77        26.64 o
   4   5  14          0.26          5.41         8.71 o
   3   6  14        333.23        334.34        30.19 o
   4   6  14       1092.72       1116.26        50.34 o
                                                
